# Supplementary material for: Diastereoselective [3 + 2] Cycloaddition between Tertiary Amine N-Oxides and Substituted Alkenes to Access 7-Azanorbornanes
Source: Org Lett. 2024 Jul 22;26(31):6546–50. doi: 10.1021/acs.orglett.4c02013 (PMC11320637; doi:10.1021/acs.orglett.4c02013)
Supplement: Supplementary file 1 — ol4c02013_si_001.zip [file ol4c02013_si_001.zip]

Archive with 2,847 entries (2,515 files):
- 10aa/10aa_13C/
- 10aa/10aa_13C/acqu
- 10aa/10aa_13C/acqus
- 10aa/10aa_13C/audita.txt
- 10aa/10aa_13C/cpdprg2
- 10aa/10aa_13C/fid
- 10aa/10aa_13C/format.temp
- 10aa/10aa_13C/pulseprogram
- 10aa/10aa_13C/scon2
- 10aa/10aa_13C/shimvalues
- 10aa/10aa_13C/specpar
- 10aa/10aa_13C/uxnmr.info
- 10aa/10aa_13C/uxnmr.par
- 10aa/10aa_1H/
- 10aa/10aa_1H/acqu
- 10aa/10aa_1H/acqus
- 10aa/10aa_1H/audita.txt
- 10aa/10aa_1H/fid
- 10aa/10aa_1H/format.temp
- 10aa/10aa_1H/pulseprogram
- 10aa/10aa_1H/scon2
- 10aa/10aa_1H/shimvalues
- 10aa/10aa_1H/specpar
- 10aa/10aa_1H/uxnmr.info
- 10aa/10aa_1H/uxnmr.par
- 10aa/10aa_NOSEY/
- 10aa/10aa_NOSEY/acqu
- 10aa/10aa_NOSEY/acqu2
- 10aa/10aa_NOSEY/acqu2s
- 10aa/10aa_NOSEY/acqus
- 10aa/10aa_NOSEY/audita.txt
- 10aa/10aa_NOSEY/format.temp
- 10aa/10aa_NOSEY/pdata/
- 10aa/10aa_NOSEY/pdata/1/
- 10aa/10aa_NOSEY/pdata/1/2ii
- 10aa/10aa_NOSEY/pdata/1/2ir
- 10aa/10aa_NOSEY/pdata/1/2ri
- 10aa/10aa_NOSEY/pdata/1/2rr
- 10aa/10aa_NOSEY/pdata/1/auditp.txt
- 10aa/10aa_NOSEY/pdata/1/clevels
- 10aa/10aa_NOSEY/pdata/1/curdat2
- 10aa/10aa_NOSEY/pdata/1/outd
- 10aa/10aa_NOSEY/pdata/1/proc
- 10aa/10aa_NOSEY/pdata/1/proc2
- 10aa/10aa_NOSEY/pdata/1/proc2s
- 10aa/10aa_NOSEY/pdata/1/procs
- 10aa/10aa_NOSEY/pdata/1/thumb.png
- 10aa/10aa_NOSEY/pdata/1/title
- 10aa/10aa_NOSEY/pulseprogram
- 10aa/10aa_NOSEY/scon2
- 10aa/10aa_NOSEY/ser
- 10aa/10aa_NOSEY/shimvalues
- 10aa/10aa_NOSEY/specpar
- 10aa/10aa_NOSEY/uxnmr.info
- 10aa/10aa_NOSEY/uxnmr.par
- 10ab/10ab_13C/
- 10ab/10ab_13C/acqu
- 10ab/10ab_13C/acqus
- 10ab/10ab_13C/audita.txt
- 10ab/10ab_13C/cpdprg2
- 10ab/10ab_13C/fid
- 10ab/10ab_13C/format.temp
- 10ab/10ab_13C/fq1list
- 10ab/10ab_13C/pdata/
- 10ab/10ab_13C/pdata/1/
- 10ab/10ab_13C/pdata/1/1i
- 10ab/10ab_13C/pdata/1/1r
- 10ab/10ab_13C/pdata/1/assocs
- 10ab/10ab_13C/pdata/1/auditp.txt
- 10ab/10ab_13C/pdata/1/outd
- 10ab/10ab_13C/pdata/1/peaklist.xml
- 10ab/10ab_13C/pdata/1/peakrng
- 10ab/10ab_13C/pdata/1/peaks
- 10ab/10ab_13C/pdata/1/proc
- 10ab/10ab_13C/pdata/1/procs
- 10ab/10ab_13C/pdata/1/thumb.png
- 10ab/10ab_13C/pdata/1/title
- 10ab/10ab_13C/precom.output
- 10ab/10ab_13C/pulseprogram
- 10ab/10ab_13C/scon2
- 10ab/10ab_13C/shimvalues
- 10ab/10ab_13C/specpar
- 10ab/10ab_13C/stanprogram16796
- 10ab/10ab_13C/uxnmr.info
- 10ab/10ab_13C/uxnmr.par
- 10ab/10ab_1H/
- 10ab/10ab_1H/acqu
- 10ab/10ab_1H/acqus
- 10ab/10ab_1H/audita.txt
- 10ab/10ab_1H/fid
- 10ab/10ab_1H/format.temp
- 10ab/10ab_1H/pdata/
- 10ab/10ab_1H/pdata/1/
- 10ab/10ab_1H/pdata/1/1i
- 10ab/10ab_1H/pdata/1/1r
- 10ab/10ab_1H/pdata/1/assocs
- 10ab/10ab_1H/pdata/1/auditp.txt
- 10ab/10ab_1H/pdata/1/integrals.txt
- 10ab/10ab_1H/pdata/1/intrng
- 10ab/10ab_1H/pdata/1/outd
- 10ab/10ab_1H/pdata/1/proc
- 10ab/10ab_1H/pdata/1/procs
- 10ab/10ab_1H/pdata/1/thumb.png
- 10ab/10ab_1H/pdata/1/title
- 10ab/10ab_1H/pulseprogram
- 10ab/10ab_1H/scon2
- 10ab/10ab_1H/shimvalues
- 10ab/10ab_1H/specpar
- 10ab/10ab_1H/uxnmr.info
- 10ab/10ab_1H/uxnmr.par
- 10ab/10ab_NOESY/
- 10ab/10ab_NOESY/acqu
- 10ab/10ab_NOESY/acqu2
- 10ab/10ab_NOESY/acqu2s
- 10ab/10ab_NOESY/acqus
- 10ab/10ab_NOESY/audita.txt
- 10ab/10ab_NOESY/format.temp
- 10ab/10ab_NOESY/fq1list
- 10ab/10ab_NOESY/overflow_log_dru1.txt
- 10ab/10ab_NOESY/pdata/
- 10ab/10ab_NOESY/pdata/1/
- 10ab/10ab_NOESY/pdata/1/2ii
- 10ab/10ab_NOESY/pdata/1/2ir
- 10ab/10ab_NOESY/pdata/1/2ri
- 10ab/10ab_NOESY/pdata/1/2rr
- 10ab/10ab_NOESY/pdata/1/auditp.txt
- 10ab/10ab_NOESY/pdata/1/clevels
- 10ab/10ab_NOESY/pdata/1/curdat2
- 10ab/10ab_NOESY/pdata/1/outd
- 10ab/10ab_NOESY/pdata/1/proc
- 10ab/10ab_NOESY/pdata/1/proc2
- 10ab/10ab_NOESY/pdata/1/proc2s
- 10ab/10ab_NOESY/pdata/1/procs
- 10ab/10ab_NOESY/pdata/1/thumb.png
- 10ab/10ab_NOESY/pdata/1/title
- 10ab/10ab_NOESY/precom.output
- 10ab/10ab_NOESY/pulseprogram
- 10ab/10ab_NOESY/scon2
- 10ab/10ab_NOESY/ser
- 10ab/10ab_NOESY/shimvalues
- 10ab/10ab_NOESY/specpar
- 10ab/10ab_NOESY/stanprogram2832
- 10ab/10ab_NOESY/uxnmr.info
- 10ab/10ab_NOESY/uxnmr.par
- 10ac/10ac_13C/
- 10ac/10ac_13C/acqu
- 10ac/10ac_13C/acqus
- 10ac/10ac_13C/audita.txt
- 10ac/10ac_13C/cpdprg2
- 10ac/10ac_13C/fid
- 10ac/10ac_13C/format.temp
- 10ac/10ac_13C/pdata/
- 10ac/10ac_13C/pdata/1/
- 10ac/10ac_13C/pdata/1/1i
- 10ac/10ac_13C/pdata/1/1r
- 10ac/10ac_13C/pdata/1/auditp.txt
- 10ac/10ac_13C/pdata/1/outd
- 10ac/10ac_13C/pdata/1/peaklist.xml
- 10ac/10ac_13C/pdata/1/peakrng
- 10ac/10ac_13C/pdata/1/peaks
- 10ac/10ac_13C/pdata/1/proc
- 10ac/10ac_13C/pdata/1/procs
- 10ac/10ac_13C/pdata/1/thumb.png
- 10ac/10ac_13C/pdata/1/title
- 10ac/10ac_13C/preemp_default_Z856901_0033
- 10ac/10ac_13C/pulseprogram
- 10ac/10ac_13C/scon2
- 10ac/10ac_13C/shimvalues
- 10ac/10ac_13C/specpar
- 10ac/10ac_13C/uxnmr.info
- 10ac/10ac_13C/uxnmr.par
- 10ac/10ac_1H/
- 10ac/10ac_1H/acqu
- 10ac/10ac_1H/acqus
- 10ac/10ac_1H/audita.txt
- 10ac/10ac_1H/fid
- 10ac/10ac_1H/format.temp
- 10ac/10ac_1H/pdata/
- 10ac/10ac_1H/pdata/1/
- 10ac/10ac_1H/pdata/1/1i
- 10ac/10ac_1H/pdata/1/1r
- 10ac/10ac_1H/pdata/1/auditp.txt
- 10ac/10ac_1H/pdata/1/integrals.txt
- 10ac/10ac_1H/pdata/1/intrng
- 10ac/10ac_1H/pdata/1/outd
- 10ac/10ac_1H/pdata/1/proc
- 10ac/10ac_1H/pdata/1/procs
- 10ac/10ac_1H/pdata/1/thumb.png
- 10ac/10ac_1H/pdata/1/title
- 10ac/10ac_1H/pulseprogram
- 10ac/10ac_1H/scon2
- 10ac/10ac_1H/shimvalues
- 10ac/10ac_1H/specpar
- 10ac/10ac_1H/uxnmr.info
- 10ac/10ac_1H/uxnmr.par
- 10ba/10ba_13C/
- 10ba/10ba_13C/acqu
- 10ba/10ba_13C/acqus
- 10ba/10ba_13C/audita.txt
- 10ba/10ba_13C/cpdprg2
- 10ba/10ba_13C/fid
- 10ba/10ba_13C/format.temp
- 10ba/10ba_13C/fq1list
- 10ba/10ba_13C/pdata/
- 10ba/10ba_13C/pdata/1/
- 10ba/10ba_13C/pdata/1/1i
- 10ba/10ba_13C/pdata/1/1r
- 10ba/10ba_13C/pdata/1/auditp.txt
- 10ba/10ba_13C/pdata/1/outd
- 10ba/10ba_13C/pdata/1/proc
- 10ba/10ba_13C/pdata/1/procs
- 10ba/10ba_13C/pdata/1/thumb.png
- 10ba/10ba_13C/pdata/1/title
- 10ba/10ba_13C/precom.output
- 10ba/10ba_13C/preemp_default_Z856901_0033
- 10ba/10ba_13C/pulseprogram
- 10ba/10ba_13C/scon2
- 10ba/10ba_13C/shimvalues
- 10ba/10ba_13C/specpar
- 10ba/10ba_13C/stanprogram32368
- 10ba/10ba_13C/uxnmr.info
- 10ba/10ba_13C/uxnmr.par
- 10ba/10ba_1H/
- 10ba/10ba_1H/acqu
- 10ba/10ba_1H/acqus
- 10ba/10ba_1H/audita.txt
- 10ba/10ba_1H/fid
- 10ba/10ba_1H/format.temp
- 10ba/10ba_1H/pdata/
- 10ba/10ba_1H/pdata/1/
- 10ba/10ba_1H/pdata/1/1i
- 10ba/10ba_1H/pdata/1/1r
- 10ba/10ba_1H/pdata/1/auditp.txt
- 10ba/10ba_1H/pdata/1/outd
- 10ba/10ba_1H/pdata/1/proc
- 10ba/10ba_1H/pdata/1/procs
- 10ba/10ba_1H/pdata/1/thumb.png
- 10ba/10ba_1H/pdata/1/title
- 10ba/10ba_1H/preemp_default_Z856901_0033
- 10ba/10ba_1H/pulseprogram
- 10ba/10ba_1H/scon2
- 10ba/10ba_1H/shimvalues
- 10ba/10ba_1H/specpar
- 10ba/10ba_1H/uxnmr.info
- 10ba/10ba_1H/uxnmr.par
- 10bb/10bb_13C/
- 10bb/10bb_13C/acqu
- 10bb/10bb_13C/acqus
- 10bb/10bb_13C/audita.txt
- 10bb/10bb_13C/cpdprg2
- 10bb/10bb_13C/fid
- 10bb/10bb_13C/format.temp
- 10bb/10bb_13C/pdata/
- 10bb/10bb_13C/pdata/1/
- 10bb/10bb_13C/pdata/1/1i
- 10bb/10bb_13C/pdata/1/1r
- 10bb/10bb_13C/pdata/1/auditp.txt
- 10bb/10bb_13C/pdata/1/outd
- 10bb/10bb_13C/pdata/1/proc
- 10bb/10bb_13C/pdata/1/procs
- 10bb/10bb_13C/pdata/1/thumb.png
- 10bb/10bb_13C/pdata/1/title
- 10bb/10bb_13C/preemp_default_Z856901_0033
- 10bb/10bb_13C/pulseprogram
- 10bb/10bb_13C/scon2
- 10bb/10bb_13C/shimvalues
- 10bb/10bb_13C/specpar
- 10bb/10bb_13C/uxnmr.info
- 10bb/10bb_13C/uxnmr.par
- 10bb/10bb_1H/
- 10bb/10bb_1H/acqu
- 10bb/10bb_1H/acqus
- 10bb/10bb_1H/audita.txt
- 10bb/10bb_1H/fid
- 10bb/10bb_1H/format.temp
- 10bb/10bb_1H/pdata/
- 10bb/10bb_1H/pdata/1/
- 10bb/10bb_1H/pdata/1/1i
- 10bb/10bb_1H/pdata/1/1r
- 10bb/10bb_1H/pdata/1/assocs
- 10bb/10bb_1H/pdata/1/auditp.txt
- 10bb/10bb_1H/pdata/1/outd
- 10bb/10bb_1H/pdata/1/proc
- 10bb/10bb_1H/pdata/1/procs
- 10bb/10bb_1H/pdata/1/thumb.png
- 10bb/10bb_1H/pdata/1/title
- 10bb/10bb_1H/preemp_default_Z856901_0033
- 10bb/10bb_1H/pulseprogram
- 10bb/10bb_1H/scon2
- 10bb/10bb_1H/shimvalues
- 10bb/10bb_1H/specpar
- 10bb/10bb_1H/uxnmr.info
- 10bb/10bb_1H/uxnmr.par
- 10bc/10bc_13C/
- 10bc/10bc_13C/acqu
- 10bc/10bc_13C/acqus
- 10bc/10bc_13C/audita.txt
- 10bc/10bc_13C/cpdprg2
- 10bc/10bc_13C/fid
- 10bc/10bc_13C/format.temp
[truncated: 2,547 more entries]
