# Supplementary material for: Diastereoselective [3 + 2] Cycloaddition between Tertiary Amine N-Oxides and Substituted Alkenes to Access 7-Azanorbornanes
Source: Org Lett. 2024 Jul 22;26(31):6546–50. doi: 10.1021/acs.orglett.4c02013 (PMC11320637; doi:10.1021/acs.orglett.4c02013)
Supplement: Supplementary file 1 — ol4c02013_si_001.zip [file ol4c02013_si_001.zip › 10aa/10aa_1H/audita.txt]

##TITLE= Audit trail, TOPSPIN		Version 3.2
##JCAMPDX= 5.01
##ORIGIN= Bruker BioSpin GmbH
##OWNER= Montgomery
$$ C:/Bruker/TopSpin3.2/alex/ac-4-46/4/audita.txt
##AUDIT TRAIL=  $$ (NUMBER, WHEN, WHO, WHERE, PROCESS, VERSION, WHAT)
(   1,<2023-07-17 17:44:03.379 -0400>,<Montgomery>,<NMR400_MH>,<go>,<TOPSPIN 3.2>,
      <created by zg
	started at 2023-07-17 17:43:10.698 -0400,
	POWCHK enabled, PULCHK disabled,
       configuration hash MD5:
       6D BC 4A 2B 33 29 CE EE DE 3F 1F E0 49 1E 74 C4
       data hash MD5: 64K
       38 36 AD 7F 78 4A 33 64 3D 9A BC BD 65 00 06 75>)
##END=

$$ hash MD5
$$ 43 42 2A 27 51 D8 8C BE 11 D1 DC 6F C4 D9 EF 64
