# Supplementary material for: Diastereoselective [3 + 2] Cycloaddition between Tertiary Amine N-Oxides and Substituted Alkenes to Access 7-Azanorbornanes
Source: Org Lett. 2024 Jul 22;26(31):6546–50. doi: 10.1021/acs.orglett.4c02013 (PMC11320637; doi:10.1021/acs.orglett.4c02013)
Supplement: Supplementary file 1 — ol4c02013_si_001.zip [file ol4c02013_si_001.zip › 10aa/10aa_NOSEY/audita.txt]

##TITLE= Audit trail, TOPSPIN		Version 3.2
##JCAMPDX= 5.01
##ORIGIN= Bruker BioSpin GmbH
##OWNER= Montgomery
$$ C:/Bruker/TopSpin3.2/alex/ac-4-46/6/audita.txt
##AUDIT TRAIL=  $$ (NUMBER, WHEN, WHO, WHERE, PROCESS, VERSION, WHAT)
(   1,<2023-07-17 18:59:28.421 -0400>,<Montgomery>,<NMR400_MH>,<go>,<TOPSPIN 3.2>,
      <created by zg
	started at 2023-07-17 18:08:16.203 -0400,
	POWCHK enabled, PULCHK disabled,
       configuration hash MD5:
       6D BC 4A 2B 33 29 CE EE DE 3F 1F E0 49 1E 74 C4
       data hash MD5: 2K * 256
       21 61 23 65 1D 04 2C 04 48 86 2E D3 BC E6 AC 0A>)
##END=

$$ hash MD5
$$ 4D C3 8B 74 97 96 A3 4B F8 AB A0 2C DB 79 18 59
