# Supplementary material for: Diastereoselective [3 + 2] Cycloaddition between Tertiary Amine N-Oxides and Substituted Alkenes to Access 7-Azanorbornanes
Source: Org Lett. 2024 Jul 22;26(31):6546–50. doi: 10.1021/acs.orglett.4c02013 (PMC11320637; doi:10.1021/acs.orglett.4c02013)
Supplement: Supplementary file 1 — ol4c02013_si_001.zip [file ol4c02013_si_001.zip › 10aa/10aa_NOSEY/pdata/1/auditp.txt]

##TITLE= Audit trail, TOPSPIN		Version 3.2
##JCAMPDX= 5.01
##ORIGIN= Bruker BioSpin GmbH
##OWNER= Montgomery
$$ C:/Bruker/TopSpin3.2/alex/ac-4-46/6/pdata/1/auditp.txt
##AUDIT TRAIL=  $$ (NUMBER, WHEN, WHO, WHERE, PROCESS, VERSION, WHAT)
(   1,<2023-07-17 18:59:28.421 -0400>,<Montgomery>,<NMR400_MH>,<go>,<TOPSPIN 3.2>,
      <created by zg
	started at 2023-07-17 18:08:16.203 -0400,
	POWCHK enabled, PULCHK disabled,
       configuration hash MD5:
       6D BC 4A 2B 33 29 CE EE DE 3F 1F E0 49 1E 74 C4
       data hash MD5: 2K * 256
       21 61 23 65 1D 04 2C 04 48 86 2E D3 BC E6 AC 0A>)
(   2,<2023-07-17 19:00:54.907 -0400>,<Montgomery>,<NMR400_MH>,<proc2d>,<TOPSPIN 3.2>,
      <Start of raw data processing
       xfb F2: SI = 1K WDW = 4 SSB = 2 FT_mod = 6 PKNL = 1 PHC0 = 0 PHC1 = 0 F1: SI = 1K WDW = 4 SSB = 2 FT_mod = 4 FCOR = 1 PHC0 = 90 PHC1 = -180
       data hash MD5: 1K * 1K
       15 8B 5E B1 D3 CD 4B 91 F6 0E 21 39 9A 04 BE EB>)
(   3,<2023-07-17 19:00:57.091 -0400>,<Montgomery>,<NMR400_MH>,<apkm>,<TOPSPIN 3.2>,
      <apkm 
       data hash MD5: 1K * 1K
       95 D3 F3 20 5F 0E 2C 50 04 04 E0 59 6E 3F 68 72>)
(   4,<2023-07-17 19:00:57.278 -0400>,<Montgomery>,<NMR400_MH>,<proc2d>,<TOPSPIN 3.2>,
      <abs1 F1: ABSG = 5 ABSF1 = 16.18818 ABSF2 = -3.837362
       data hash MD5: 1K * 1K
       60 C7 4F C2 3A F3 66 B6 AE 4A 7A FC 3C 76 8F 87>)
(   5,<2023-07-17 19:00:57.450 -0400>,<Montgomery>,<NMR400_MH>,<proc2d>,<TOPSPIN 3.2>,
      <abs2 F2: ABSG = 5 ABSF1 = 16.18818 ABSF2 = -3.837362
       data hash MD5: 1K * 1K
       05 02 0C 39 A5 4F 5B A7 69 BF 5C 7D 91 92 25 4C>)
##END=

$$ hash MD5
$$ 76 7B E0 28 AB 84 A7 63 1F 31 D5 E1 67 F6 D5 78
