# Supplementary material for: Diastereoselective [3 + 2] Cycloaddition between Tertiary Amine N-Oxides and Substituted Alkenes to Access 7-Azanorbornanes
Source: Org Lett. 2024 Jul 22;26(31):6546–50. doi: 10.1021/acs.orglett.4c02013 (PMC11320637; doi:10.1021/acs.orglett.4c02013)
Supplement: Supplementary file 1 — ol4c02013_si_001.zip [file ol4c02013_si_001.zip › 10aa/10aa_NOSEY/pdata/1/curdat2]

##TITLE= Parameter file, TopSpin 4.0.7
##JCAMPDX= 5.0
##DATATYPE= Parameter Values
##NPOINTS= 3	$$ modification sequence number
##ORIGIN= Bruker BioSpin GmbH
##OWNER= Montgomery
$$ 2023-07-18 08:56:45.673 -0400  Alex Cocolas@DESKTOP-TP5T5DE
$$ C:/Users/Alex Cocolas/Box/NMR Files/Alex NMR/ac-4-46/6/pdata/1/curdat2
$$ process C:\Bruker\TopSpin4.0.7\prog\mod\dataserver.exe
##$DATPATH2= <C:/Users/Alex Cocolas/Box/NMR Files/Alex NMR>
##$DATPATH3= <C:/Bruker/TopSpin3.2/alex>
##$DU2= <>
##$EXPNO2= 4
##$EXPNO3= 4
##$NAME2= <ac-4-46>
##$NAME3= <ac-4-46>
##$PROCNO2= 1
##$PROCNO3= 1
##$TYPE= <>
##$USER2= <>
##END=
