# Supplementary material for: Diastereoselective [3 + 2] Cycloaddition between Tertiary Amine N-Oxides and Substituted Alkenes to Access 7-Azanorbornanes
Source: Org Lett. 2024 Jul 22;26(31):6546–50. doi: 10.1021/acs.orglett.4c02013 (PMC11320637; doi:10.1021/acs.orglett.4c02013)
Supplement: Supplementary file 1 — ol4c02013_si_001.zip [file ol4c02013_si_001.zip › 10ab/10ab_13C/pdata/1/auditp.txt]

##TITLE= Audit trail, TopSpin 3.6.2
##JCAMPDX= 5.01
##ORIGIN= Bruker BioSpin GmbH
##OWNER= montgomery
$$ C:/Bruker/TopSpin3.6.2/alex/ac-4-43/14/pdata/1/auditp.txt
##AUDIT TRAIL=  $$ (NUMBER, WHEN, WHO, WHERE, PROCESS, VERSION, WHAT)
(   1,<2023-07-10 16:07:37.304 -0400>,<montgomery>,<NMR500-MH>,<go4>,<TopSpin 3.6.2>,
      <created by zg
	started at 2023-07-10 13:32:05.100 -0400,
	POWCHK enabled, PULCHK disabled,
       terminated by command 'halt'
       configuration hash MD5:
       70 2F 4F F7 BD 54 C4 23 1D 84 48 8F 25 12 1B F6
       data hash MD5: 64K
       9D C5 6C A8 C8 18 BF 90 E0 C8 D1 64 D7 FE 71 D6>)
(   2,<2023-07-10 16:07:37.913 -0400>,<montgomery>,<NMR500-MH>,<proc1d>,<TopSpin 3.6.2>,
      <Start of raw data processing
       ft FT_mod = 6 PKNL = 1 SI = 32K 
       data hash MD5: 32K
       85 60 22 FA DA D0 1F 75 C5 D0 89 77 36 56 AA C2>)
(   3,<2023-07-10 16:07:38.585 -0400>,<montgomery>,<NMR500-MH>,<proc1d>,<TopSpin 3.6.2>,
      <apk 
       data hash MD5: 32K
       66 FA 98 61 C5 BB 82 2E F4 78 D4 0B 80 FA D0 AD>)
##END=

$$ hash MD5
$$ 33 E3 33 A1 4B 11 27 A1 B7 E4 1E F5 2F B1 F6 DD
