# Supplementary material for: Diastereoselective [3 + 2] Cycloaddition between Tertiary Amine N-Oxides and Substituted Alkenes to Access 7-Azanorbornanes
Source: Org Lett. 2024 Jul 22;26(31):6546–50. doi: 10.1021/acs.orglett.4c02013 (PMC11320637; doi:10.1021/acs.orglett.4c02013)
Supplement: Supplementary file 1 — ol4c02013_si_001.zip [file ol4c02013_si_001.zip › 10ab/10ab_13C/pdata/1/peaklist.xml]

<?xml version="1.0" encoding="UTF-8"?>
<PeakList modified="2023-07-12T16:38:08">
  <PeakList1D>
    <PeakList1DHeader creator="Alex Cocolas" date="2023-07-12T16:38:08" expNo="14" name="ac-4-43" owner="" procNo="1" source="C:/Users/Alex Cocolas/Box/NMR Files/Alex NMR">
      <PeakPickDetails>F1=142.995804ppm, F2=142.409897ppm, MI=-0.31cm, MAXI=1.66cm, PC=1.400
      </PeakPickDetails>
    </PeakList1DHeader>
    <Peak1D F1="142.591751" intensity="0.6598094" type="0"/>
  </PeakList1D>
  <PeakList1D>
    <PeakList1DHeader creator="Alex Cocolas" date="2023-07-12T16:38:08" expNo="14" name="ac-4-43" owner="" procNo="1" source="C:/Users/Alex Cocolas/Box/NMR Files/Alex NMR">
      <PeakPickDetails>F1=128.537430ppm, F2=128.323456ppm, MI=-0.70cm, MAXI=9.35cm, PC=1.400
      </PeakPickDetails>
    </PeakList1DHeader>
    <Peak1D F1="128.368607" intensity="8.071937" type="0"/>
  </PeakList1D>
  <PeakList1D>
    <PeakList1DHeader creator="Alex Cocolas" date="2023-07-12T16:38:08" expNo="14" name="ac-4-43" owner="" procNo="1" source="C:/Users/Alex Cocolas/Box/NMR Files/Alex NMR">
      <PeakPickDetails>F1=128.204575ppm, F2=128.033401ppm, MI=-0.43cm, MAXI=9.35cm, PC=1.400
      </PeakPickDetails>
    </PeakList1DHeader>
    <Peak1D F1="128.107941" intensity="7.995683" type="0"/>
  </PeakList1D>
  <PeakList1D>
    <PeakList1DHeader creator="Alex Cocolas" date="2023-07-12T16:38:08" expNo="14" name="ac-4-43" owner="" procNo="1" source="C:/Users/Alex Cocolas/Box/NMR Files/Alex NMR">
      <PeakPickDetails>F1=125.689178ppm, F2=125.546524ppm, MI=-0.66cm, MAXI=3.04cm, PC=1.400
      </PeakPickDetails>
    </PeakList1DHeader>
    <Peak1D F1="125.619469" intensity="2.106419" type="0"/>
  </PeakList1D>
  <PeakList1D>
    <PeakList1DHeader creator="Alex Cocolas" date="2023-07-12T16:38:08" expNo="14" name="ac-4-43" owner="" procNo="1" source="C:/Users/Alex Cocolas/Box/NMR Files/Alex NMR">
      <PeakPickDetails>F1=60.854080ppm, F2=58.196178ppm, MI=-0.31cm, MAXI=1.59cm, PC=1.400
      </PeakPickDetails>
    </PeakList1DHeader>
    <Peak1D F1="59.547169" intensity="1.295485" type="0"/>
  </PeakList1D>
  <PeakList1D>
    <PeakList1DHeader creator="Alex Cocolas" date="2023-07-12T16:38:08" expNo="14" name="ac-4-43" owner="" procNo="1" source="C:/Users/Alex Cocolas/Box/NMR Files/Alex NMR">
      <PeakPickDetails>F1=56.212669ppm, F2=54.863880ppm, MI=-0.27cm, MAXI=1.59cm, PC=1.400
      </PeakPickDetails>
    </PeakList1DHeader>
    <Peak1D F1="55.399956" intensity="1.230781" type="0"/>
  </PeakList1D>
  <PeakList1D>
    <PeakList1DHeader creator="Alex Cocolas" date="2023-07-12T16:38:08" expNo="14" name="ac-4-43" owner="" procNo="1" source="C:/Users/Alex Cocolas/Box/NMR Files/Alex NMR">
      <PeakPickDetails>F1=52.285320ppm, F2=50.777851ppm, MI=-0.16cm, MAXI=0.77cm, PC=1.400
      </PeakPickDetails>
    </PeakList1DHeader>
    <Peak1D F1="51.994183" intensity="0.7083773" type="0"/>
  </PeakList1D>
  <PeakList1D>
    <PeakList1DHeader creator="Alex Cocolas" date="2023-07-12T16:38:08" expNo="14" name="ac-4-43" owner="" procNo="1" source="C:/Users/Alex Cocolas/Box/NMR Files/Alex NMR">
      <PeakPickDetails>F1=48.834011ppm, F2=47.762917ppm, MI=-0.18cm, MAXI=1.73cm, PC=1.400
      </PeakPickDetails>
    </PeakList1DHeader>
    <Peak1D F1="48.304123" intensity="1.319061" type="0"/>
  </PeakList1D>
  <PeakList1D>
    <PeakList1DHeader creator="Alex Cocolas" date="2023-07-12T16:38:08" expNo="14" name="ac-4-43" owner="" procNo="1" source="C:/Users/Alex Cocolas/Box/NMR Files/Alex NMR">
      <PeakPickDetails>F1=44.033916ppm, F2=42.486778ppm, MI=2.19cm, MAXI=4.87cm, PC=1.400
      </PeakPickDetails>
    </PeakList1DHeader>
    <Peak1D F1="43.174267" intensity="4.560292" type="0"/>
  </PeakList1D>
  <PeakList1D>
    <PeakList1DHeader creator="Alex Cocolas" date="2023-07-12T16:38:08" expNo="14" name="ac-4-43" owner="" procNo="1" source="C:/Users/Alex Cocolas/Box/NMR Files/Alex NMR">
      <PeakPickDetails>F1=37.051964ppm, F2=36.536251ppm, MI=2.43cm, MAXI=9.20cm, PC=1.400
      </PeakPickDetails>
    </PeakList1DHeader>
    <Peak1D F1="36.781517" intensity="8.840816" type="0"/>
  </PeakList1D>
  <PeakList1D>
    <PeakList1DHeader creator="Alex Cocolas" date="2023-07-12T16:38:08" expNo="14" name="ac-4-43" owner="" procNo="1" source="C:/Users/Alex Cocolas/Box/NMR Files/Alex NMR">
      <PeakPickDetails>F1=36.536251ppm, F2=35.663506ppm, MI=0.18cm, MAXI=1.75cm, PC=1.400
      </PeakPickDetails>
    </PeakList1DHeader>
    <Peak1D F1="36.225368" intensity="1.529358" type="0"/>
  </PeakList1D>
  <PeakList1D>
    <PeakList1DHeader creator="Alex Cocolas" date="2023-07-12T16:38:08" expNo="14" name="ac-4-43" owner="" procNo="1" source="C:/Users/Alex Cocolas/Box/NMR Files/Alex NMR">
      <PeakPickDetails>F1=32.608902ppm, F2=31.736156ppm, MI=0.80cm, MAXI=2.48cm, PC=1.400
      </PeakPickDetails>
    </PeakList1DHeader>
    <Peak1D F1="32.142151" intensity="1.949667" type="0"/>
  </PeakList1D>
  <PeakList1D>
    <PeakList1DHeader creator="Alex Cocolas" date="2023-07-12T16:38:08" expNo="14" name="ac-4-43" owner="" procNo="1" source="C:/Users/Alex Cocolas/Box/NMR Files/Alex NMR">
      <PeakPickDetails>F1=30.387371ppm, F2=29.197264ppm, MI=4.47cm, MAXI=15.33cm, PC=1.400
      </PeakPickDetails>
    </PeakList1DHeader>
    <Peak1D F1="29.869356" intensity="15.0" type="0"/>
  </PeakList1D>
  <PeakList1D>
    <PeakList1DHeader creator="Alex Cocolas" date="2023-07-12T16:38:08" expNo="14" name="ac-4-43" owner="" procNo="1" source="C:/Users/Alex Cocolas/Box/NMR Files/Alex NMR">
      <PeakPickDetails>F1=25.706287ppm, F2=23.762447ppm, MI=0.57cm, MAXI=2.74cm, PC=1.400
      </PeakPickDetails>
    </PeakList1DHeader>
    <Peak1D F1="24.904486" intensity="2.401246" type="0"/>
  </PeakList1D>
</PeakList>
