# Supplementary material for: Diastereoselective [3 + 2] Cycloaddition between Tertiary Amine N-Oxides and Substituted Alkenes to Access 7-Azanorbornanes
Source: Org Lett. 2024 Jul 22;26(31):6546–50. doi: 10.1021/acs.orglett.4c02013 (PMC11320637; doi:10.1021/acs.orglett.4c02013)
Supplement: Supplementary file 1 — ol4c02013_si_001.zip [file ol4c02013_si_001.zip › 10ab/10ab_13C/pdata/1/peakrng]

P    #regions in PPM
# 2023-07-12 16:38:09 -0400  Alex Cocolas@DESKTOP-TP5T5DE
# low field   high field   mi   maxi
  142.9957996507449  142.40990136792496  -0.310  1.659  # for region 1
  128.53742612383004  128.3234506808154  -0.701  9.350  # for region 2
  128.20457543469612  128.0333950802844  -0.429  9.350  # for region 3
  125.68917522681265  125.54652493146955  -0.662  3.039  # for region 4
  60.85408102080988  58.196177873225615  -0.310  1.593  # for region 5
  56.212668061595565  54.86388138968714  -0.266  1.593  # for region 6
  52.28531863456807  50.77785117772924  -0.155  0.774  # for region 7
  48.83401156233179  47.76291626405156  -0.177  1.726  # for region 8
  44.03391781818707  42.48678016511563  2.190  4.868  # for region 9
  37.0519632812493  36.53625073022549  2.434  9.204  # for region 10
  36.53625073022549  35.663506413108266  0.177  1.748  # for region 11
  32.608901303197996  31.736156986080772  0.797  2.478  # for region 12
  30.38737031417234  29.19726442719431  4.469  15.333  # for region 13
  25.706287158725427  23.76244754332798  0.575  2.744  # for region 14
