# Supplementary material for: Diastereoselective [3 + 2] Cycloaddition between Tertiary Amine N-Oxides and Substituted Alkenes to Access 7-Azanorbornanes
Source: Org Lett. 2024 Jul 22;26(31):6546–50. doi: 10.1021/acs.orglett.4c02013 (PMC11320637; doi:10.1021/acs.orglett.4c02013)
Supplement: Supplementary file 1 — ol4c02013_si_001.zip [file ol4c02013_si_001.zip › 10ab/10ab_13C/shimvalues]

# Mon Jul 10 16:07:36 2023
#$$PROBEIDENTIFIER=Z856901_0033
#$$PROBENAME=PA TXI 500S2 H-C/N-D-05 Z BTO
#$$SHIMID=302923
#
# Active Shim Gradients
#
Z           		10598           
Z2          		-516            
Z3          		-1336           
Z4          		-3559           
Z5          		1077            
Z6          		-1086           
X           		1963            
XZ          		16613           
XZ2         		14423           
XZ3         		5114            
XZ4         		-6706           
XZ5         		-10251          
Y           		-13015          
YZ          		-36305          
YZ2         		-41550          
YZ3         		-8397           
YZ4         		-1451           
YZ5         		-10377          
XY          		-11366          
XYZ         		-8476           
XYZ2        		12747           
XYZ3        		-4021           
XYZ4        		-4159           
XYZ5        		0               
(X2-Y2)     		2037            
(X2-Y2)Z    		1855            
(X2-Y2)Z2   		-2034           
(X2-Y2)Z3   		1055            
(X2-Y2)Z4   		1530            
(X2-Y2)Z5   		0               
X3          		28822           
X3Z         		-6006           
Y3          		-4992           
Y3Z         		3643            
#
# Lock Parameter
#
FIELD		-4646.545
LOCKPHASE		91.000  
LOCKPOWER		-30.000 
LOCKGAIN		121.700 
LOCKDC		-53.800 
LOCKSHIFT		7.240   
LOOPGAIN		-12.000 
LOOPTIME		0.400   
LOOPFILTER		100.000 
#
IEEE64_VERSION_CODE 1
#
# Shim currents 
#
SHIM_SETTING [1 ]  5140.03000000   
SHIM_SETTING [2 ]  -516.00000000   
SHIM_SETTING [3 ]  -1336.00000000  
SHIM_SETTING [4 ]  0.00000000      
SHIM_SETTING [5 ]  -3559.00000000  
SHIM_SETTING [6 ]  1077.49800000   
SHIM_SETTING [7 ]  -1085.72200000  
SHIM_SETTING [8 ]  0.00000000      
SHIM_SETTING [9 ]  0.00000000      
SHIM_SETTING [10]  34827.67700000  
SHIM_SETTING [11]  22815.54500000  
SHIM_SETTING [12]  -8635.15400000  
SHIM_SETTING [13]  -1349.19000000  
SHIM_SETTING [14]  0.00000000      
SHIM_SETTING [15]  29796.63270927  
SHIM_SETTING [16]  -5560.39310869  
SHIM_SETTING [17]  -91.28033530    
SHIM_SETTING [18]  -1199.10824784  
SHIM_SETTING [19]  -12311.21842802 
SHIM_SETTING [20]  -4922.34044579  
SHIM_SETTING [21]  2627.29662718   
SHIM_SETTING [22]  -2639.86637282  
SHIM_SETTING [23]  2637.03446943   
SHIM_SETTING [24]  1355.85846943   
SHIM_SETTING [25]  3897.11054173   
SHIM_SETTING [26]  959.10954173    
SHIM_SETTING [27]  0.00000000      
SHIM_SETTING [28]  -101685.14661544
SHIM_SETTING [29]  -16673.99693466 
SHIM_SETTING [30]  -4842.65793466  
SHIM_SETTING [31]  3957.07775647   
SHIM_SETTING [32]  -6686.07724217  
SHIM_SETTING [33]  -7983.12739225  
SHIM_SETTING [34]  14910.02460775  
SHIM_SETTING [35]  -19973.53199959 
SHIM_SETTING [36]  -13109.17699959 
SHIM_SETTING [37]  28094.16358663  
SHIM_SETTING [38]  -17390.60135661 
SHIM_SETTING [39]  26577.28888581  
SHIM_SETTING [40]  0.00000000      
