# Supplementary material for: Diastereoselective [3 + 2] Cycloaddition between Tertiary Amine N-Oxides and Substituted Alkenes to Access 7-Azanorbornanes
Source: Org Lett. 2024 Jul 22;26(31):6546–50. doi: 10.1021/acs.orglett.4c02013 (PMC11320637; doi:10.1021/acs.orglett.4c02013)
Supplement: Supplementary file 1 — ol4c02013_si_001.zip [file ol4c02013_si_001.zip › 10ab/10ab_1H/pdata/1/assocs]

##TITLE= Parameter file, TopSpin 4.0.7
##JCAMPDX= 5.0
##DATATYPE= Parameter Values
##NPOINTS= 4	$$ modification sequence number
##ORIGIN= Bruker BioSpin GmbH
##OWNER= Montgomery
$$ 2023-12-09 17:10:34.182 -0500  Alex Cocolas@DESKTOP-TP5T5DE
$$ C:/Users/Alex Cocolas/Box/NMR Files/Alex NMR/ac-4-43/11/pdata/1/assocs
$$ process C:\Bruker\TopSpin4.0.7\prog\mod\dataserver.exe
##$MULTDISP= <C:/Users/Alex Cocolas/Box/NMR Files/Alex NMR/ac-4-69/17/pdata/1>
##END=
