# Supplementary material for: Diastereoselective [3 + 2] Cycloaddition between Tertiary Amine N-Oxides and Substituted Alkenes to Access 7-Azanorbornanes
Source: Org Lett. 2024 Jul 22;26(31):6546–50. doi: 10.1021/acs.orglett.4c02013 (PMC11320637; doi:10.1021/acs.orglett.4c02013)
Supplement: Supplementary file 1 — ol4c02013_si_001.zip [file ol4c02013_si_001.zip › 10ab/10ab_1H/pdata/1/auditp.txt]

##TITLE= Audit trail, TOPSPIN		Version 3.2
##JCAMPDX= 5.01
##ORIGIN= Bruker BioSpin GmbH
##OWNER= Montgomery
$$ C:/Bruker/TopSpin3.2/alex/ac-4-43/11/pdata/1/auditp.txt
##AUDIT TRAIL=  $$ (NUMBER, WHEN, WHO, WHERE, PROCESS, VERSION, WHAT)
(   1,<2023-07-10 12:56:31.170 -0400>,<Montgomery>,<NMR400_MH>,<go>,<TOPSPIN 3.2>,
      <created by zg
	started at 2023-07-10 12:55:37.693 -0400,
	POWCHK enabled, PULCHK disabled,
       terminated by command 'halt'
       configuration hash MD5:
       6D BC 4A 2B 33 29 CE EE DE 3F 1F E0 49 1E 74 C4
       data hash MD5: 64K
       23 52 FF 3F DF 1D FF 21 B1 6A C9 89 85 36 3B 5C>)
(   2,<2023-07-10 12:56:32.152 -0400>,<Montgomery>,<NMR400_MH>,<proc1d>,<TOPSPIN 3.2>,
      <Start of raw data processing
       ft FT_mod = 6 PKNL = 1 SI = 64K 
       data hash MD5: 64K
       EE 22 17 FA 60 2B 8D A2 CB 1B 43 29 E9 23 71 93>)
(   3,<2023-07-10 12:56:32.527 -0400>,<Montgomery>,<NMR400_MH>,<proc1d>,<TOPSPIN 3.2>,
      <apk 
       data hash MD5: 64K
       14 A8 9C 46 AF 65 0D 3C 41 58 1D 99 E2 0F 69 60>)
$$ C:/Users/Alex Cocolas/Box/NMR Files/Alex NMR/ac-4-43/11/pdata/1/auditp.txt
(   4,<2023-07-12 16:34:45.826 -0400>,<Alex Cocolas>,<DESKTOP-TP5T5DE>,<audit>,<TopSpin 4.0.7>,
      <user comment:
       TITLE=Prod 1HTITLE_END
       data hash MD5: 64K
       14 A8 9C 46 AF 65 0D 3C 41 58 1D 99 E2 0F 69 60>)
(   5,<2023-07-12 16:34:47.006 -0400>,<Alex Cocolas>,<DESKTOP-TP5T5DE>,<audit>,<TopSpin 4.0.7>,
      <user comment:
       TITLE=Prod 1HTITLE_END
       data hash MD5: 64K
       14 A8 9C 46 AF 65 0D 3C 41 58 1D 99 E2 0F 69 60>)
(   6,<2023-07-12 16:35:53.779 -0400>,<Alex Cocolas>,<DESKTOP-TP5T5DE>,<dataserver>,<TopSpin 4.0.7>,
      <INTEGRAL 2023-07-12 16:35:09.479 -0400
       DEFINE [3.455;3.355]
       data hash MD5: 64K
       14 A8 9C 46 AF 65 0D 3C 41 58 1D 99 E2 0F 69 60>)
(   7,<2023-07-12 16:35:53.880 -0400>,<Alex Cocolas>,<DESKTOP-TP5T5DE>,<dataserver>,<TopSpin 4.0.7>,
      <INTEGRAL 2023-07-12 16:35:12.183 -0400
       DEFINE [3.873;3.753]
       data hash MD5: 64K
       14 A8 9C 46 AF 65 0D 3C 41 58 1D 99 E2 0F 69 60>)
(   8,<2023-07-12 16:35:53.980 -0400>,<Alex Cocolas>,<DESKTOP-TP5T5DE>,<dataserver>,<TopSpin 4.0.7>,
      <INTEGRAL 2023-07-12 16:35:17.483 -0400
       DEFINE [2.135;2.051]
       data hash MD5: 64K
       14 A8 9C 46 AF 65 0D 3C 41 58 1D 99 E2 0F 69 60>)
(   9,<2023-07-12 16:35:54.081 -0400>,<Alex Cocolas>,<DESKTOP-TP5T5DE>,<dataserver>,<TopSpin 4.0.7>,
      <INTEGRAL 2023-07-12 16:35:22.166 -0400
       DELETE [2.135;2.051]
       data hash MD5: 64K
       14 A8 9C 46 AF 65 0D 3C 41 58 1D 99 E2 0F 69 60>)
(  10,<2023-07-12 16:35:54.149 -0400>,<Alex Cocolas>,<DESKTOP-TP5T5DE>,<dataserver>,<TopSpin 4.0.7>,
      <INTEGRAL 2023-07-12 16:35:23.689 -0400
       DEFINE [2.135;2.017]
       data hash MD5: 64K
       14 A8 9C 46 AF 65 0D 3C 41 58 1D 99 E2 0F 69 60>)
(  11,<2023-07-12 16:35:54.249 -0400>,<Alex Cocolas>,<DESKTOP-TP5T5DE>,<dataserver>,<TopSpin 4.0.7>,
      <INTEGRAL 2023-07-12 16:35:25.505 -0400
       DELETE [2.135;2.017]
       data hash MD5: 64K
       14 A8 9C 46 AF 65 0D 3C 41 58 1D 99 E2 0F 69 60>)
(  12,<2023-07-12 16:35:54.333 -0400>,<Alex Cocolas>,<DESKTOP-TP5T5DE>,<dataserver>,<TopSpin 4.0.7>,
      <INTEGRAL 2023-07-12 16:35:28.685 -0400
       DEFINE [2.133;2.055]
       data hash MD5: 64K
       14 A8 9C 46 AF 65 0D 3C 41 58 1D 99 E2 0F 69 60>)
(  13,<2023-07-12 16:35:54.418 -0400>,<Alex Cocolas>,<DESKTOP-TP5T5DE>,<dataserver>,<TopSpin 4.0.7>,
      <INTEGRAL 2023-07-12 16:35:31.575 -0400
       DEFINE [1.857;1.784]
       data hash MD5: 64K
       14 A8 9C 46 AF 65 0D 3C 41 58 1D 99 E2 0F 69 60>)
(  14,<2023-07-12 16:35:54.496 -0400>,<Alex Cocolas>,<DESKTOP-TP5T5DE>,<dataserver>,<TopSpin 4.0.7>,
      <INTEGRAL 2023-07-12 16:35:35.934 -0400
       DEFINE [1.704;1.651]
       data hash MD5: 64K
       14 A8 9C 46 AF 65 0D 3C 41 58 1D 99 E2 0F 69 60>)
(  15,<2023-07-12 16:35:54.580 -0400>,<Alex Cocolas>,<DESKTOP-TP5T5DE>,<dataserver>,<TopSpin 4.0.7>,
      <INTEGRAL 2023-07-12 16:35:38.553 -0400
       DEFINE [1.542;1.462]
       data hash MD5: 64K
       14 A8 9C 46 AF 65 0D 3C 41 58 1D 99 E2 0F 69 60>)
(  16,<2023-07-12 16:35:54.717 -0400>,<Alex Cocolas>,<DESKTOP-TP5T5DE>,<dataserver>,<TopSpin 4.0.7>,
      <INTEGRAL 2023-07-12 16:35:40.754 -0400
       DEFINE [1.440;1.315]
       data hash MD5: 64K
       14 A8 9C 46 AF 65 0D 3C 41 58 1D 99 E2 0F 69 60>)
(  17,<2023-07-12 16:35:54.811 -0400>,<Alex Cocolas>,<DESKTOP-TP5T5DE>,<dataserver>,<TopSpin 4.0.7>,
      <INTEGRAL 2023-07-12 16:35:49.761 -0400
       DEFINE [7.362;7.299]
       data hash MD5: 64K
       14 A8 9C 46 AF 65 0D 3C 41 58 1D 99 E2 0F 69 60>)
(  18,<2023-07-12 16:35:54.896 -0400>,<Alex Cocolas>,<DESKTOP-TP5T5DE>,<dataserver>,<TopSpin 4.0.7>,
      <INTEGRAL 2023-07-12 16:35:52.262 -0400
       DEFINE [7.273;7.183]
       data hash MD5: 64K
       14 A8 9C 46 AF 65 0D 3C 41 58 1D 99 E2 0F 69 60>)
##END=

$$ hash MD5
$$ 4D E7 66 EC 59 F5 F5 59 4F 18 43 56 DF 4F B9 0D
