# Supplementary material for: Diastereoselective [3 + 2] Cycloaddition between Tertiary Amine N-Oxides and Substituted Alkenes to Access 7-Azanorbornanes
Source: Org Lett. 2024 Jul 22;26(31):6546–50. doi: 10.1021/acs.orglett.4c02013 (PMC11320637; doi:10.1021/acs.orglett.4c02013)
Supplement: Supplementary file 1 — ol4c02013_si_001.zip [file ol4c02013_si_001.zip › 10ab/10ab_1H/pdata/1/integrals.txt]

   Current data set:
   NAME =	ac-4-43	EXPNO =	11	PROCNO = 1
   DU   =	C:/Users/Alex Cocolas/Box/NMR Files/Alex NMR

   Number   Integrated Region     Integral
     1      7.362      7.299         2.07467
     2      7.273      7.183         3.14286
     3      3.873      3.753         2.03242
     4      3.455      3.355         1.00000
     5      2.133      2.055         3.89672
     6      1.857      1.784         6.12249
     7      1.704      1.651         6.34326
     8      1.542      1.462         1.16054
     9      1.440      1.315         3.14142
