# Supplementary material for: Diastereoselective [3 + 2] Cycloaddition between Tertiary Amine N-Oxides and Substituted Alkenes to Access 7-Azanorbornanes
Source: Org Lett. 2024 Jul 22;26(31):6546–50. doi: 10.1021/acs.orglett.4c02013 (PMC11320637; doi:10.1021/acs.orglett.4c02013)
Supplement: Supplementary file 1 — ol4c02013_si_001.zip [file ol4c02013_si_001.zip › 10ab/10ab_1H/pdata/1/intrng]

A 1.0 #regions in PPM
# low field   high field  bias        slope
  7.36219112082667  7.298790686601356  -0.0  -0.0  # for region 1
  7.272619577124628  7.182679426246858  -0.0  -0.0  # for region 2
  3.8726383428456232  3.7526598743925748  -0.0  -0.0  # for region 3
  3.4549355267498245  3.3549534697056176  -0.0  -0.0  # for region 4
  2.132950550276419  2.0551867281309244  -0.0  -0.0  # for region 5
  1.8574444375323815  1.7841242623666296  -0.0  -0.0  # for region 6
  1.704138616731264  1.6508148529743534  -0.0  -0.0  # for region 7
  1.5419455019706612  1.4619598563352956  -0.0  -0.0  # for region 8
  1.4397416214365828  1.3153195060037917  -0.0  -0.0  # for region 9
