# Supplementary material for: Diastereoselective [3 + 2] Cycloaddition between Tertiary Amine N-Oxides and Substituted Alkenes to Access 7-Azanorbornanes
Source: Org Lett. 2024 Jul 22;26(31):6546–50. doi: 10.1021/acs.orglett.4c02013 (PMC11320637; doi:10.1021/acs.orglett.4c02013)
Supplement: Supplementary file 1 — ol4c02013_si_001.zip [file ol4c02013_si_001.zip › 10ab/10ab_NOESY/overflow_log_dru1.txt]

# This file gives a closer overview about the occurrences of ADC overflows
# during the last acquisition.
# It is updated each time an FID is written to disk.
# 'Scans' denotes the number of scans that have been acquired for the current FID buffer,
# 'Experiment' the number of the current FID buffer 
# (which may be >1 in case of multi dimensional acquisition),
# 'Overflows' the total number of ADC overflows (if existing) that appeared during 'Scans'
# scans in FID buffer 'Experiment'.
# In case a multi-dimensional experiment is fully executed in the FID buffer of the DRU
# (i.e. using 'st' commands) only the sum of all overflows over all experiments is displayed.
# Note that the number of overflows may exceed the actual number of scans
# since there may be more than one overflow per scan.


# Scans   Experiment   Overflows
# ------------------------------
16   1   8
16   2   7
16   3   9
16   4   8
16   6   8
16   7   8
16   8   8
16   9   8
16   10   8
16   11   8
16   12   8
16   13   8
16   16   8
16   17   8
16   20   8
16   22   8
16   23   8
16   26   8
16   30   8
16   47   8
16   50   8
16   51   8
16   57   8
16   60   8
16   81   8
16   90   8
16   91   7
16   92   1
16   94   8
16   104   7
16   105   1
16   124   8
16   125   8
16   130   8
16   131   7
16   132   1
16   134   7
16   135   9
16   137   4
16   138   8
16   139   3
16   140   9
16   141   7
16   142   3
16   144   7
16   145   9
16   148   8
16   149   7
16   150   1
16   151   7
16   152   8
16   153   1
16   155   8
16   159   7
16   160   1
