# Supplementary material for: Diastereoselective [3 + 2] Cycloaddition between Tertiary Amine N-Oxides and Substituted Alkenes to Access 7-Azanorbornanes
Source: Org Lett. 2024 Jul 22;26(31):6546–50. doi: 10.1021/acs.orglett.4c02013 (PMC11320637; doi:10.1021/acs.orglett.4c02013)
Supplement: Supplementary file 1 — ol4c02013_si_001.zip [file ol4c02013_si_001.zip › 10ab/10ab_NOESY/pdata/1/auditp.txt]

##TITLE= Audit trail, TopSpin 4.0.7
##JCAMPDX= 5.01
##ORIGIN= Bruker BioSpin GmbH
##OWNER= Alex Cocolas
$$ C:/Users/Alex Cocolas/Box/NMR Files/Alex NMR/ac-4-43/19/pdata/1/auditp.txt
##AUDIT TRAIL=  $$ (NUMBER, WHEN, WHO, WHERE, PROCESS, VERSION, WHAT)
(   1,<2023-07-12 15:01:18.054 -0400>,<montgomery>,<NMR500-MH>,<go4>,<TopSpin 3.6.2>,
      <created by zg
	started at 2023-07-12 12:06:36.091 -0400,
	POWCHK enabled, PULCHK disabled,
       configuration hash MD5:
       70 2F 4F F7 BD 54 C4 23 1D 84 48 8F 25 12 1B F6
       data hash MD5: 2K * 256
       E2 DC C2 47 A9 56 05 5A 08 7A 8D E6 CF F6 42 E1>)
(   2,<2023-07-12 16:51:43.768 -0400>,<Alex Cocolas>,<DESKTOP-TP5T5DE>,<proc2d>,<TopSpin 4.0.7>,
      <Start of raw data processing
       xfb F2: SI = 1K WDW = 4 SSB = 2 FT_mod = 6 PKNL = 1 PHC0 = 0 PHC1 = 0 F1: SI = 1K ME_mod = 2 NCOEF = 60 WDW = 4 SSB = 2 FT_mod = 4 FCOR = 1 PHC0 = 90 PHC1 = -180
       data hash MD5: 1K * 1K
       FD B4 0B 05 73 BF D4 F8 6B 0F CD 17 48 B0 06 94>)
(   3,<2023-07-12 16:51:50.426 -0400>,<Alex Cocolas>,<DESKTOP-TP5T5DE>,<apkm>,<TopSpin 4.0.7>,
      <apkm 
       data hash MD5: 1K * 1K
       16 88 67 01 F3 CC 0E 14 45 58 9A 56 8E 62 D1 BD>)
(   4,<2023-07-12 16:51:51.565 -0400>,<Alex Cocolas>,<DESKTOP-TP5T5DE>,<proc2d>,<TopSpin 4.0.7>,
      <abs1 F1: ABSG = 5 ABSF1 = 9.694434 ABSF2 = -0.2944346
       data hash MD5: 1K * 1K
       0E C1 1B 94 76 22 2F F4 5C B7 CB 7B A2 E7 DB 5B>)
(   5,<2023-07-12 16:51:52.729 -0400>,<Alex Cocolas>,<DESKTOP-TP5T5DE>,<proc2d>,<TopSpin 4.0.7>,
      <abs2 F2: ABSG = 5 ABSF1 = 9.6961 ABSF2 = -0.2960941
       data hash MD5: 1K * 1K
       49 F9 6F 05 00 C6 99 44 28 85 11 2D B4 02 13 56>)
##END=

$$ hash MD5
$$ F3 39 6D 53 68 03 18 24 79 FE 1C B7 4D 23 B0 57
