# Supplementary material for: Diastereoselective [3 + 2] Cycloaddition between Tertiary Amine N-Oxides and Substituted Alkenes to Access 7-Azanorbornanes
Source: Org Lett. 2024 Jul 22;26(31):6546–50. doi: 10.1021/acs.orglett.4c02013 (PMC11320637; doi:10.1021/acs.orglett.4c02013)
Supplement: Supplementary file 1 — ol4c02013_si_001.zip [file ol4c02013_si_001.zip › 10ab/10ab_NOESY/pdata/1/curdat2]

##TITLE= Parameter file, TopSpin 3.6.2
##JCAMPDX= 5.0
##DATATYPE= Parameter Values
##NPOINTS= 3	$$ modification sequence number
##ORIGIN= Bruker BioSpin GmbH
##OWNER= montgomery
$$ 2023-07-12 15:04:29.573 -0400  montgomery@NMR500-MH
$$ C:/Bruker/TopSpin3.6.2/alex/ac-4-43/19/pdata/1/curdat2
$$ process C:\Bruker\TopSpin3.6.2\prog\mod\dataserver.exe
##$DATPATH2= <C:/Bruker/TopSpin3.6.2/alex>
##$DATPATH3= <C:/Bruker/TopSpin3.6.2/alex>
##$DU2= <>
##$DU3= <>
##$EXPNO2= 15
##$EXPNO3= 15
##$NAME2= <ac-4-43>
##$NAME3= <ac-4-43>
##$PROCNO2= 1
##$PROCNO3= 1
##$TYPE= <>
##$USER2= <>
##$USER3= <>
##END=
