# Supplementary material for: Diastereoselective [3 + 2] Cycloaddition between Tertiary Amine N-Oxides and Substituted Alkenes to Access 7-Azanorbornanes
Source: Org Lett. 2024 Jul 22;26(31):6546–50. doi: 10.1021/acs.orglett.4c02013 (PMC11320637; doi:10.1021/acs.orglett.4c02013)
Supplement: Supplementary file 1 — ol4c02013_si_001.zip [file ol4c02013_si_001.zip › 10ab/10ab_NOESY/pulseprogram]

# 1 "C:/Bruker/TopSpin3.6.2/exp/stan/nmr/lists/pp/noesyphpp"
;noesyphpp
;avance-version (12/01/11)
;2D homonuclear correlation via dipolar coupling 
;dipolar coupling may be due to noe or chemical exchange.
;phase sensitive
;using purge pulses before d1
;
;$CLASS=HighRes
;$DIM=2D
;$TYPE=
;$SUBTYPE=
;$COMMENT=


# 1 "C:/Bruker/TopSpin3.6.2/exp/stan/nmr/lists/pp/Avance.incl" 1
;Avance3.incl
;   for AV III
;
;avance-version (13/06/17)
;
;$CLASS=HighRes Incl
;$COMMENT=
# 169 "C:/Bruker/TopSpin3.6.2/exp/stan/nmr/lists/pp/Avance.incl"
;$Id: Avance3.incl,v 1.10.2.2 2013/08/30 09:43:33 ber Exp $
# 15 "C:/Bruker/TopSpin3.6.2/exp/stan/nmr/lists/pp/noesyphpp" 2


# 18 "C:/Bruker/TopSpin3.6.2/exp/stan/nmr/lists/pp/noesyphpp"
"d11=30m"
"d12=20u"


"in0=inf1"
# 24 "C:/Bruker/TopSpin3.6.2/exp/stan/nmr/lists/pp/noesyphpp"
"d0=in0/2-p1*4/3.1416"


"acqt0=-p1*2/3.1416"
# 1 "mc_line 30 file C:/Bruker/TopSpin3.6.2/exp/stan/nmr/lists/pp/noesyphpp exp. def. part of mc cmd. before ze"
; dimension 2D; AQ_mode  (F1) States-TPPI
define delay MCWRK
define delay MCREST
define delay d0orig
"d0orig=d0"
define loopcounter t1loop
"t1loop=0"
define loopcounter ph1loop
"ph1loop=0"
define loopcounter ST1CNT
"ST1CNT = trunc(td1 / 2)"
"MCREST = d11 - d11"
"MCWRK = 0.200000*d11"

    dccorr
# 30 "C:/Bruker/TopSpin3.6.2/exp/stan/nmr/lists/pp/noesyphpp"
# 30 "C:/Bruker/TopSpin3.6.2/exp/stan/nmr/lists/pp/noesyphpp"
1 ze
# 1 "mc_line 30 file C:/Bruker/TopSpin3.6.2/exp/stan/nmr/lists/pp/noesyphpp exp. def. of mc cmd. after ze"
LBLAV, MCWRK
      "d0=d0orig + t1loop * in0 "
      "phval1 = (ph1loop % 4) * 90"
      MCWRK ip1 + phval1
# 31 "C:/Bruker/TopSpin3.6.2/exp/stan/nmr/lists/pp/noesyphpp"
# 1 "mc_line 31 file C:/Bruker/TopSpin3.6.2/exp/stan/nmr/lists/pp/noesyphpp exp. start label for mc cmd."
2 MCWRK  * 2
LBLF1, MCWRK  * 2
LBLST1, MCWRK
  MCREST
# 32 "C:/Bruker/TopSpin3.6.2/exp/stan/nmr/lists/pp/noesyphpp"

3 d12 pl10:f1
  p17 ph4
  p17*2 ph5
  d1 pl1:f1

  p1 ph1
  d0
  p1 ph2
  d8
  p1 ph3
  go=2 ph31
# 1 "mc_line 44 file C:/Bruker/TopSpin3.6.2/exp/stan/nmr/lists/pp/noesyphpp exp. mc cmd. in line"
  MCWRK  wr #0 if #0 zd 

  "ph1loop+=1"
      "d0=d0orig + t1loop * in0 "
      "phval1 = (ph1loop % 4) * 90"
      MCWRK ip1 + phval1
  lo to LBLF1 times 2
  MCWRK 

  "t1loop+=1"
      "d0=d0orig + t1loop * in0 "
      "phval1 = (ph1loop % 4) * 90"
      MCWRK ip1 + phval1
  lo to LBLST1 times ST1CNT
  MCWRK 
  "t1loop=0"
  "ph1loop=0"
  MCWRK rf #0
  lo to LBLAV times tdav
# 45 "C:/Bruker/TopSpin3.6.2/exp/stan/nmr/lists/pp/noesyphpp"
exit
# 48 "C:/Bruker/TopSpin3.6.2/exp/stan/nmr/lists/pp/noesyphpp"
ph1=0 2 
ph2=0 0 0 0 0 0 0 0 2 2 2 2 2 2 2 2
ph3=0 0 2 2 1 1 3 3
ph4=0
ph5=1
ph31=0 2 2 0 1 3 3 1 2 0 0 2 3 1 1 3


;pl1 : f1 channel - power level for pulse (default)
;pl10: f1 channel - power level for TOCSY-spinlock
;p1 : f1 channel -  90 degree high power pulse
;p17: f1 channel - trim pulse                             [2.5 msec]
;d0 : incremented delay (2D)
;d1 : relaxation delay; 1-5 * T1
;d8 : mixing time
;d12: delay for power switching                           [20 usec]
;inf1: 1/SW = 2 * DW
;in0: 1/(1 * SW) = 2 * DW
;nd0: 1
;ns: 8 * n
;ds: 16
;td1: number of experiments
;FnMODE: States-TPPI, TPPI, States or QSEQ
# 73 "C:/Bruker/TopSpin3.6.2/exp/stan/nmr/lists/pp/noesyphpp"
;Processing

;PHC0(F1): 90
;PHC1(F1): -180
;FCOR(F1): 1

# 81 "C:/Bruker/TopSpin3.6.2/exp/stan/nmr/lists/pp/noesyphpp"
;$Id: noesyphpp,v 1.7 2012/01/31 17:49:28 ber Exp $
