# Supplementary material for: Diastereoselective [3 + 2] Cycloaddition between Tertiary Amine N-Oxides and Substituted Alkenes to Access 7-Azanorbornanes
Source: Org Lett. 2024 Jul 22;26(31):6546–50. doi: 10.1021/acs.orglett.4c02013 (PMC11320637; doi:10.1021/acs.orglett.4c02013)
Supplement: Supplementary file 1 — ol4c02013_si_001.zip [file ol4c02013_si_001.zip › 10ab/10ab_NOESY/shimvalues]

# Wed Jul 12 12:07:18 2023
#$$PROBEIDENTIFIER=Z856901_0033
#$$PROBENAME=PA TXI 500S2 H-C/N-D-05 Z BTO
#$$SHIMID=302923
#
# Active Shim Gradients
#
Z           		10409           
Z2          		-432            
Z3          		-2083           
Z4          		5166            
Z5          		-8546           
Z6          		-1086           
X           		1962            
XZ          		16484           
XZ2         		14423           
XZ3         		5114            
XZ4         		-6706           
XZ5         		-10251          
Y           		-12973          
YZ          		-36362          
YZ2         		-41550          
YZ3         		-8397           
YZ4         		-1451           
YZ5         		-10377          
XY          		-11366          
XYZ         		-8476           
XYZ2        		12747           
XYZ3        		-4021           
XYZ4        		-4159           
XYZ5        		0               
(X2-Y2)     		2037            
(X2-Y2)Z    		1855            
(X2-Y2)Z2   		-2034           
(X2-Y2)Z3   		1055            
(X2-Y2)Z4   		1530            
(X2-Y2)Z5   		0               
X3          		28822           
X3Z         		-6006           
Y3          		-4992           
Y3Z         		3643            
#
# Lock Parameter
#
FIELD		-4717.034
LOCKPHASE		80.000  
LOCKPOWER		-30.000 
LOCKGAIN		125.300 
LOCKDC		-53.800 
LOCKSHIFT		7.240   
LOOPGAIN		-12.000 
LOOPTIME		0.400   
LOOPFILTER		100.000 
#
IEEE64_VERSION_CODE 1
#
# Shim currents 
#
SHIM_SETTING [1 ]  5048.36500000   
SHIM_SETTING [2 ]  -431.53886113   
SHIM_SETTING [3 ]  -2083.02682799  
SHIM_SETTING [4 ]  0.00000000      
SHIM_SETTING [5 ]  5165.79604028   
SHIM_SETTING [6 ]  -8545.90136584  
SHIM_SETTING [7 ]  -1085.72200000  
SHIM_SETTING [8 ]  0.00000000      
SHIM_SETTING [9 ]  0.00000000      
SHIM_SETTING [10]  34827.67700000  
SHIM_SETTING [11]  22815.54500000  
SHIM_SETTING [12]  -8635.15400000  
SHIM_SETTING [13]  -1349.19000000  
SHIM_SETTING [14]  0.00000000      
SHIM_SETTING [15]  29666.47405046  
SHIM_SETTING [16]  -5431.64994954  
SHIM_SETTING [17]  -154.06908988   
SHIM_SETTING [18]  -1137.88691012  
SHIM_SETTING [19]  -12334.52001733 
SHIM_SETTING [20]  -4899.78067384  
SHIM_SETTING [21]  2627.13200000   
SHIM_SETTING [22]  -2640.03100000  
SHIM_SETTING [23]  2636.78000000   
SHIM_SETTING [24]  1355.60400000   
SHIM_SETTING [25]  3897.01100000   
SHIM_SETTING [26]  959.01000000    
SHIM_SETTING [27]  0.00000000      
SHIM_SETTING [28]  -101703.90033028
SHIM_SETTING [29]  -16673.93200000 
SHIM_SETTING [30]  -4842.59300000  
SHIM_SETTING [31]  3972.04955428   
SHIM_SETTING [32]  -6591.07633028  
SHIM_SETTING [33]  -7983.02000000  
SHIM_SETTING [34]  14910.13200000  
SHIM_SETTING [35]  -19973.36600000 
SHIM_SETTING [36]  -13109.01100000 
SHIM_SETTING [37]  28124.21806169  
SHIM_SETTING [38]  -17380.69715346 
SHIM_SETTING [39]  26646.74744572  
SHIM_SETTING [40]  0.00000000      
