# Supplementary material for: Diastereoselective [3 + 2] Cycloaddition between Tertiary Amine N-Oxides and Substituted Alkenes to Access 7-Azanorbornanes
Source: Org Lett. 2024 Jul 22;26(31):6546–50. doi: 10.1021/acs.orglett.4c02013 (PMC11320637; doi:10.1021/acs.orglett.4c02013)
Supplement: Supplementary file 1 — ol4c02013_si_001.zip [file ol4c02013_si_001.zip › 10ac/10ac_13C/pdata/1/auditp.txt]

##TITLE= Audit trail, TopSpin 3.6.2
##JCAMPDX= 5.01
##ORIGIN= Bruker BioSpin GmbH
##OWNER= montgomery
$$ C:/Bruker/TopSpin3.6.2/alex/ac-4-94/12/pdata/1/auditp.txt
##AUDIT TRAIL=  $$ (NUMBER, WHEN, WHO, WHERE, PROCESS, VERSION, WHAT)
(   1,<2023-09-21 05:49:16.301 -0400>,<montgomery>,<NMR500-MH>,<go4>,<TopSpin 3.6.2>,
      <created by zg
	started at 2023-09-20 21:01:41.105 -0400,
	POWCHK enabled, PULCHK disabled,
       configuration hash MD5:
       70 2F 4F F7 BD 54 C4 23 1D 84 48 8F 25 12 1B F6
       data hash MD5: 64K
       3A 79 35 68 3D 7E 6B 09 02 FE 2B 67 0E 5F C7 8C>)
(   2,<2023-09-21 05:49:17.206 -0400>,<montgomery>,<NMR500-MH>,<proc1d>,<TopSpin 3.6.2>,
      <Start of raw data processing
       ft FT_mod = 6 PKNL = 1 SI = 32K 
       data hash MD5: 32K
       97 63 DE 63 69 CF 2D C6 67 DA 83 22 B4 F8 7F 48>)
(   3,<2023-09-21 05:49:17.925 -0400>,<montgomery>,<NMR500-MH>,<proc1d>,<TopSpin 3.6.2>,
      <apk 
       data hash MD5: 32K
       52 A7 85 13 FA 3B 69 43 A7 A8 0F DB 5F AD 94 81>)
(   4,<2023-09-21 07:14:59.700 -0400>,<montgomery>,<NMR500-MH>,<proc1d>,<TopSpin 3.6.2>,
      <apks 
       data hash MD5: 32K
       24 AD 4F A8 A0 44 D5 D3 DE B0 B5 4F CD DA F5 17>)
##END=

$$ hash MD5
$$ C3 27 FC 5E 34 27 8A 25 9E 68 0D 9C 9F 09 66 36
