# Supplementary material for: Diastereoselective [3 + 2] Cycloaddition between Tertiary Amine N-Oxides and Substituted Alkenes to Access 7-Azanorbornanes
Source: Org Lett. 2024 Jul 22;26(31):6546–50. doi: 10.1021/acs.orglett.4c02013 (PMC11320637; doi:10.1021/acs.orglett.4c02013)
Supplement: Supplementary file 1 — ol4c02013_si_001.zip [file ol4c02013_si_001.zip › 10ac/10ac_13C/pdata/1/peaklist.xml]

<?xml version="1.0" encoding="UTF-8"?>
<PeakList modified="2023-09-21T11:07:00">
  <PeakList1D>
    <PeakList1DHeader creator="montgomery" date="2023-09-21T11:07:00" expNo="12" name="ac-4-94" owner="" procNo="1" source="C:/Bruker/TopSpin3.6.2/alex">
      <PeakPickDetails>F1=143.819580ppm, F2=141.942825ppm, MI=-0.28cm, MAXI=2.17cm, PC=1.400
      </PeakPickDetails>
    </PeakList1DHeader>
    <Peak1D F1="142.710571" intensity="0.4931534" type="0"/>
  </PeakList1D>
  <PeakList1D>
    <PeakList1DHeader creator="montgomery" date="2023-09-21T11:07:00" expNo="12" name="ac-4-94" owner="" procNo="1" source="C:/Bruker/TopSpin3.6.2/alex">
      <PeakPickDetails>F1=130.287109ppm, F2=124.656815ppm, MI=-0.14cm, MAXI=3.28cm, PC=1.400
      </PeakPickDetails>
    </PeakList1DHeader>
    <Peak1D F1="128.371689" intensity="2.260635" type="0"/>
    <Peak1D F1="128.065475" intensity="2.232175" type="0"/>
    <Peak1D F1="125.548477" intensity="1.099075" type="0"/>
  </PeakList1D>
  <PeakList1D>
    <PeakList1DHeader creator="montgomery" date="2023-09-21T11:07:00" expNo="12" name="ac-4-94" owner="" procNo="1" source="C:/Bruker/TopSpin3.6.2/alex">
      <PeakPickDetails>F1=62.660267ppm, F2=53.029846ppm, MI=-0.53cm, MAXI=3.55cm, PC=1.400
      </PeakPickDetails>
    </PeakList1DHeader>
    <Peak1D F1="60.515011" intensity="1.087353" type="0"/>
    <Peak1D F1="56.267094" intensity="1.084688" type="0"/>
    <Peak1D F1="55.502743" intensity="0.7252122" type="0"/>
    <Peak1D F1="54.921314" intensity="1.136821" type="0"/>
  </PeakList1D>
  <PeakList1D>
    <PeakList1DHeader creator="montgomery" date="2023-09-21T11:07:00" expNo="12" name="ac-4-94" owner="" procNo="1" source="C:/Bruker/TopSpin3.6.2/alex">
      <PeakPickDetails>F1=50.403370ppm, F2=45.838299ppm, MI=-0.70cm, MAXI=2.74cm, PC=1.400
      </PeakPickDetails>
    </PeakList1DHeader>
    <Peak1D F1="48.012985" intensity="1.202438" type="0"/>
  </PeakList1D>
  <PeakList1D>
    <PeakList1DHeader creator="montgomery" date="2023-09-21T11:07:00" expNo="12" name="ac-4-94" owner="" procNo="1" source="C:/Bruker/TopSpin3.6.2/alex">
      <PeakPickDetails>F1=38.396610ppm, F2=34.832104ppm, MI=-0.59cm, MAXI=1.76cm, PC=1.400
      </PeakPickDetails>
    </PeakList1DHeader>
    <Peak1D F1="36.07148" intensity="1.116853" type="0"/>
  </PeakList1D>
  <PeakList1D>
    <PeakList1DHeader creator="montgomery" date="2023-09-21T11:07:00" expNo="12" name="ac-4-94" owner="" procNo="1" source="C:/Bruker/TopSpin3.6.2/alex">
      <PeakPickDetails>F1=32.893513ppm, F2=31.017458ppm, MI=-0.42cm, MAXI=5.76cm, PC=1.400
      </PeakPickDetails>
    </PeakList1DHeader>
    <Peak1D F1="31.987909" intensity="4.52087" type="0"/>
    <Peak1D F1="31.865093" intensity="1.238082" type="0"/>
    <Peak1D F1="31.785944" intensity="0.9247376" type="0"/>
  </PeakList1D>
  <PeakList1D>
    <PeakList1DHeader creator="montgomery" date="2023-09-21T11:07:00" expNo="12" name="ac-4-94" owner="" procNo="1" source="C:/Bruker/TopSpin3.6.2/alex">
      <PeakPickDetails>F1=31.017458ppm, F2=31.017458ppm, MI=-0.42cm, MAXI=0.00cm, PC=1.400
      </PeakPickDetails>
    </PeakList1DHeader>
  </PeakList1D>
  <PeakList1D>
    <PeakList1DHeader creator="montgomery" date="2023-09-21T11:07:00" expNo="12" name="ac-4-94" owner="" procNo="1" source="C:/Bruker/TopSpin3.6.2/alex">
      <PeakPickDetails>F1=31.017458ppm, F2=27.640558ppm, MI=-0.47cm, MAXI=2.12cm, PC=1.400
      </PeakPickDetails>
    </PeakList1DHeader>
    <Peak1D F1="29.477272" intensity="1.257339" type="0"/>
    <Peak1D F1="29.137024" intensity="1.222178" type="0"/>
  </PeakList1D>
  <PeakList1D>
    <PeakList1DHeader creator="montgomery" date="2023-09-21T11:07:00" expNo="12" name="ac-4-94" owner="" procNo="1" source="C:/Bruker/TopSpin3.6.2/alex">
      <PeakPickDetails>F1=25.639431ppm, F2=23.700840ppm, MI=-0.28cm, MAXI=1.65cm, PC=1.400
      </PeakPickDetails>
    </PeakList1DHeader>
    <Peak1D F1="24.790138" intensity="1.129066" type="0"/>
  </PeakList1D>
</PeakList>
