# Supplementary material for: Diastereoselective [3 + 2] Cycloaddition between Tertiary Amine N-Oxides and Substituted Alkenes to Access 7-Azanorbornanes
Source: Org Lett. 2024 Jul 22;26(31):6546–50. doi: 10.1021/acs.orglett.4c02013 (PMC11320637; doi:10.1021/acs.orglett.4c02013)
Supplement: Supplementary file 1 — ol4c02013_si_001.zip [file ol4c02013_si_001.zip › 10ac/10ac_13C/pdata/1/peakrng]

P    #regions in PPM
# 2023-09-21 11:07:01 -0400  montgomery@NMR500-MH
# low field   high field   mi   maxi
  143.8195855146162  141.94281894540075  -0.277  2.173  # for region 1
  130.2871107786942  124.65681107104783  -0.138  3.280  # for region 2
  62.660268461621435  53.0298479595359  -0.531  3.549  # for region 3
  50.40336964078531  45.8383001820045  -0.699  2.738  # for region 4
  38.39661161221114  34.832105322478185  -0.587  1.760  # for region 5
  32.89351418244798  31.017458240483265  -0.419  5.756  # for region 6
  31.017458240483265  31.017458240483265  -0.419  0.000  # for region 7
  31.017458240483265  27.64055754494678  -0.475  2.124  # for region 8
  25.639431206851086  23.70084006682088  -0.279  1.649  # for region 9
