# Supplementary material for: Diastereoselective [3 + 2] Cycloaddition between Tertiary Amine N-Oxides and Substituted Alkenes to Access 7-Azanorbornanes
Source: Org Lett. 2024 Jul 22;26(31):6546–50. doi: 10.1021/acs.orglett.4c02013 (PMC11320637; doi:10.1021/acs.orglett.4c02013)
Supplement: Supplementary file 1 — ol4c02013_si_001.zip [file ol4c02013_si_001.zip › 10ac/10ac_13C/preemp_default_Z856901_0033]

##TITLE= Parameter file, TOPSPIN		Version 3.2
##JCAMPDX= 5.0
##DATATYPE= Parameter Values
##NPOINTS= 1	$$ modification sequence number
##ORIGIN= Bruker BioSpin GmbH
##OWNER= Administrator
$$ 2016-10-21 10:52:49.446 -0400  Administrator@NMR500_MH
$$ C:/Bruker/TopSpin3.2/conf/instr/spect/preemp/33/default
$$ process C:\Bruker\TopSpin3.2\prog\mod\setpreserver.exe
##$B0BASE= (0..5)
1 1 1 1 1 1
##$B0CC= 0
##$B0COMPST= no
##$B0GAIN= (0..5)
0 0 0 0 0 0
##$B0TIME= (0..5)
0 0 0 0 0 0
##$BCOFFSET= 0
##$BOFFSET= 0
##$BXBASE= (0..5)
1 1 1 1 1 1
##$BXGAIN= (0..5)
0 0 0 0 0 0
##$BXTIME= (0..5)
0 0 0 0 0 0
##$BYBASE= (0..5)
1 1 1 1 1 1
##$BYGAIN= (0..5)
0 0 0 0 0 0
##$BYTIME= (0..5)
0 0 0 0 0 0
##$BZBASE= (0..5)
1 1 1 1 1 1
##$BZGAIN= (0..5)
0 0 0 0 0 0
##$BZTIME= (0..5)
0 0 0 0 0 0
##$CHANIN= (0..37)
0 0 0 0 0 0 0 0 0 0 0 0 0 0 0 0 0 0 0 0 0 0 0 0 0 0 0 0 0 0 0 0 0 0 0 0
0 0
##$CHANOUT= (0..37)
0 0 0 0 0 0 0 0 0 0 0 0 0 0 0 0 0 0 0 0 0 0 0 0 0 0 0 0 0 0 0 0 0 0 0 0
0 0
##$COILDEL= 0
##$DITHST= no
##$DacUMax= 0
##$FILTERS= (0..949)
0 0 0 0 0 0 0 0 0 0 0 0 0 0 0 0 0 0 0 0 0 0 0 0 0 0 0 0 0 0 0 0 0 0 0 0
0 0 0 0 0 0 0 0 0 0 0 0 0 0 0 0 0 0 0 0 0 0 0 0 0 0 0 0 0 0 0 0 0 0 0 0
0 0 0 0 0 0 0 0 0 0 0 0 0 0 0 0 0 0 0 0 0 0 0 0 0 0 0 0 0 0 0 0 0 0 0 0
0 0 0 0 0 0 0 0 0 0 0 0 0 0 0 0 0 0 0 0 0 0 0 0 0 0 0 0 0 0 0 0 0 0 0 0
0 0 0 0 0 0 0 0 0 0 0 0 0 0 0 0 0 0 0 0 0 0 0 0 0 0 0 0 0 0 0 0 0 0 0 0
0 0 0 0 0 0 0 0 0 0 0 0 0 0 0 0 0 0 0 0 0 0 0 0 0 0 0 0 0 0 0 0 0 0 0 0
0 0 0 0 0 0 0 0 0 0 0 0 0 0 0 0 0 0 0 0 0 0 0 0 0 0 0 0 0 0 0 0 0 0 0 0
0 0 0 0 0 0 0 0 0 0 0 0 0 0 0 0 0 0 0 0 0 0 0 0 0 0 0 0 0 0 0 0 0 0 0 0
0 0 0 0 0 0 0 0 0 0 0 0 0 0 0 0 0 0 0 0 0 0 0 0 0 0 0 0 0 0 0 0 0 0 0 0
0 0 0 0 0 0 0 0 0 0 0 0 0 0 0 0 0 0 0 0 0 0 0 0 0 0 0 0 0 0 0 0 0 0 0 0
0 0 0 0 0 0 0 0 0 0 0 0 0 0 0 0 0 0 0 0 0 0 0 0 0 0 0 0 0 0 0 0 0 0 0 0
0 0 0 0 0 0 0 0 0 0 0 0 0 0 0 0 0 0 0 0 0 0 0 0 0 0 0 0 0 0 0 0 0 0 0 0
0 0 0 0 0 0 0 0 0 0 0 0 0 0 0 0 0 0 0 0 0 0 0 0 0 0 0 0 0 0 0 0 0 0 0 0
0 0 0 0 0 0 0 0 0 0 0 0 0 0 0 0 0 0 0 0 0 0 0 0 0 0 0 0 0 0 0 0 0 0 0 0
0 0 0 0 0 0 0 0 0 0 0 0 0 0 0 0 0 0 0 0 0 0 0 0 0 0 0 0 0 0 0 0 0 0 0 0
0 0 0 0 0 0 0 0 0 0 0 0 0 0 0 0 0 0 0 0 0 0 0 0 0 0 0 0 0 0 0 0 0 0 0 0
0 0 0 0 0 0 0 0 0 0 0 0 0 0 0 0 0 0 0 0 0 0 0 0 0 0 0 0 0 0 0 0 0 0 0 0
0 0 0 0 0 0 0 0 0 0 0 0 0 0 0 0 0 0 0 0 0 0 0 0 0 0 0 0 0 0 0 0 0 0 0 0
0 0 0 0 0 0 0 0 0 0 0 0 0 0 0 0 0 0 0 0 0 0 0 0 0 0 0 0 0 0 0 0 0 0 0 0
0 0 0 0 0 0 0 0 0 0 0 0 0 0 0 0 0 0 0 0 0 0 0 0 0 0 0 0 0 0 0 0 0 0 0 0
0 0 0 0 0 0 0 0 0 0 0 0 0 0 0 0 0 0 0 0 0 0 0 0 0 0 0 0 0 0 0 0 0 0 0 0
0 0 0 0 0 0 0 0 0 0 0 0 0 0 0 0 0 0 0 0 0 0 0 0 0 0 0 0 0 0 0 0 0 0 0 0
0 0 0 0 0 0 0 0 0 0 0 0 0 0 0 0 0 0 0 0 0 0 0 0 0 0 0 0 0 0 0 0 0 0 0 0
0 0 0 0 0 0 0 0 0 0 0 0 0 0 0 0 0 0 0 0 0 0 0 0 0 0 0 0 0 0 0 0 0 0 0 0
0 0 0 0 0 0 0 0 0 0 0 0 0 0 0 0 0 0 0 0 0 0 0 0 0 0 0 0 0 0 0 0 0 0 0 0
0 0 0 0 0 0 0 0 0 0 0 0 0 0 0 0 0 0 0 0 0 0 0 0 0 0 0 0 0 0 0 0 0 0 0 0
0 0 0 0 0 0 0 0 0 0 0 0 0 0
##$GRADCC= 227782
##$GRADRES= 8
##$IMPLOAD= 0
##$ORDER= (0..37)
0 0 0 0 0 0 0 0 0 0 0 0 0 0 0 0 0 0 0 0 0 0 0 0 0 0 0 0 0 0 0 0 0 0 0 0
0 0
##$PREMOD= no
##$RAMPMOD= 0
##$RAMPSLP= 0
##$RAMPSP= (0..127)
0 0 0 0 0 0 0 0 0 0 0 0 0 0 0 0 0 0 0 0 0 0 0 0 0 0 0 0 0 0 0 0 0 0 0 0
0 0 0 0 0 0 0 0 0 0 0 0 0 0 0 0 0 0 0 0 0 0 0 0 0 0 0 0 0 0 0 0 0 0 0 0
0 0 0 0 0 0 0 0 0 0 0 0 0 0 0 0 0 0 0 0 0 0 0 0 0 0 0 0 0 0 0 0 0 0 0 0
0 0 0 0 0 0 0 0 0 0 0 0 0 0 0 0 0 0 0 0
##$RAMPSPX= (0..127)
0 0 0 0 0 0 0 0 0 0 0 0 0 0 0 0 0 0 0 0 0 0 0 0 0 0 0 0 0 0 0 0 0 0 0 0
0 0 0 0 0 0 0 0 0 0 0 0 0 0 0 0 0 0 0 0 0 0 0 0 0 0 0 0 0 0 0 0 0 0 0 0
0 0 0 0 0 0 0 0 0 0 0 0 0 0 0 0 0 0 0 0 0 0 0 0 0 0 0 0 0 0 0 0 0 0 0 0
0 0 0 0 0 0 0 0 0 0 0 0 0 0 0 0 0 0 0 0
##$RAMPSPY= (0..127)
0 0 0 0 0 0 0 0 0 0 0 0 0 0 0 0 0 0 0 0 0 0 0 0 0 0 0 0 0 0 0 0 0 0 0 0
0 0 0 0 0 0 0 0 0 0 0 0 0 0 0 0 0 0 0 0 0 0 0 0 0 0 0 0 0 0 0 0 0 0 0 0
0 0 0 0 0 0 0 0 0 0 0 0 0 0 0 0 0 0 0 0 0 0 0 0 0 0 0 0 0 0 0 0 0 0 0 0
0 0 0 0 0 0 0 0 0 0 0 0 0 0 0 0 0 0 0 0
##$RAMPSPZ= (0..127)
0 0 0 0 0 0 0 0 0 0 0 0 0 0 0 0 0 0 0 0 0 0 0 0 0 0 0 0 0 0 0 0 0 0 0 0
0 0 0 0 0 0 0 0 0 0 0 0 0 0 0 0 0 0 0 0 0 0 0 0 0 0 0 0 0 0 0 0 0 0 0 0
0 0 0 0 0 0 0 0 0 0 0 0 0 0 0 0 0 0 0 0 0 0 0 0 0 0 0 0 0 0 0 0 0 0 0 0
0 0 0 0 0 0 0 0 0 0 0 0 0 0 0 0 0 0 0 0
##$RAMPTM= 0
##$RAMPTMX= 0
##$RAMPTMY= 0
##$RAMPTMZ= 0
##$RISETM= 0
##$XAITVAL= 0
##$XBBASE= (0..5)
1 1 1 1 1 1
##$XBGAIN= (0..5)
0 0 0 0 0 0
##$XBTIME= (0..5)
0 0 0 0 0 0
##$XCAPAC= 0
##$XCOFFSET= 0
##$XCOILRES= 0
##$XFACTOR= 1
##$XGAIN= 0
##$XGBASE= (0..5)
1 1 1 1 1 1
##$XGGAIN= (0..5)
0 0 0 0 0 0
##$XGTIME= (0..5)
0 0 0 0 0 0
##$XIMAX= 0
##$XMEANPWR= 0
##$XMEANPWRIT= 0
##$XOFFSET= 0
##$XPWRSUM= 0
##$XPWRSUMIT= 0
##$XRESIST= 0
##$XUMAX= 0
##$XYBASE= (0..5)
1 1 1 1 1 1
##$XYGAIN= (0..5)
0 0 0 0 0 0
##$XYTIME= (0..5)
0 0 0 0 0 0
##$XZBASE= (0..5)
1 1 1 1 1 1
##$XZGAIN= (0..5)
0 0 0 0 0 0
##$XZTIME= (0..5)
0 0 0 0 0 0
##$YAITVAL= 0
##$YBBASE= (0..5)
1 1 1 1 1 1
##$YBGAIN= (0..5)
0 0 0 0 0 0
##$YBTIME= (0..5)
0 0 0 0 0 0
##$YCAPAC= 0
##$YCOFFSET= 0
##$YCOILRES= 0
##$YFACTOR= 1
##$YGAIN= 0
##$YGBASE= (0..5)
1 1 1 1 1 1
##$YGGAIN= (0..5)
0 0 0 0 0 0
##$YGTIME= (0..5)
0 0 0 0 0 0
##$YIMAX= 0
##$YMEANPWR= 0
##$YMEANPWRIT= 0
##$YOFFSET= 0
##$YPWRSUM= 0
##$YPWRSUMIT= 0
##$YRESIST= 0
##$YUMAX= 0
##$YXBASE= (0..5)
1 1 1 1 1 1
##$YXGAIN= (0..5)
0 0 0 0 0 0
##$YXTIME= (0..5)
0 0 0 0 0 0
##$YZBASE= (0..5)
1 1 1 1 1 1
##$YZGAIN= (0..5)
0 0 0 0 0 0
##$YZTIME= (0..5)
0 0 0 0 0 0
##$ZAITVAL= 0
##$ZBBASE= (0..5)
1 1 1 1 1 1
##$ZBGAIN= (0..5)
0 0 0 0 0 0
##$ZBTIME= (0..5)
0 0 0 0 0 0
##$ZCAPAC= 14.1176481246948
##$ZCOFFSET= 0
##$ZCOILRES= 0
##$ZFACTOR= 1
##$ZGAIN= 0
##$ZGBASE= (0..5)
1 1 1 1 1 1
##$ZGGAIN= (0..5)
0 0 0 0 0 0
##$ZGTIME= (0..5)
0 0 0 0 0 0
##$ZIMAX= 0
##$ZMEANPWR= 0
##$ZMEANPWRIT= 0
##$ZOFFSET= 0
##$ZPWRSUM= 0
##$ZPWRSUMIT= 0
##$ZRESIST= 80.3921585083008
##$ZUMAX= 0
##$ZXBASE= (0..5)
1 1 1 1 1 1
##$ZXGAIN= (0..5)
0 0 0 0 0 0
##$ZXTIME= (0..5)
0 0 0 0 0 0
##$ZYBASE= (0..5)
1 1 1 1 1 1
##$ZYGAIN= (0..5)
0 0 0 0 0 0
##$ZYTIME= (0..5)
0 0 0 0 0 0
##END=
