# Supplementary material for: Diastereoselective [3 + 2] Cycloaddition between Tertiary Amine N-Oxides and Substituted Alkenes to Access 7-Azanorbornanes
Source: Org Lett. 2024 Jul 22;26(31):6546–50. doi: 10.1021/acs.orglett.4c02013 (PMC11320637; doi:10.1021/acs.orglett.4c02013)
Supplement: Supplementary file 1 — ol4c02013_si_001.zip [file ol4c02013_si_001.zip › 10ac/10ac_13C/shimvalues]

# Thu Sep 21 05:49:16 2023
#$$PROBEIDENTIFIER=Z856901_0033
#$$PROBENAME=PA TXI 500S2 H-C/N-D-05 Z BTO
#$$SHIMID=302923
#
# Active Shim Gradients
#
Z           		10843           
Z2          		-1748           
Z3          		-1052           
Z4          		-96             
Z5          		131             
Z6          		-1086           
X           		1984            
XZ          		16514           
XZ2         		14751           
XZ3         		5847            
XZ4         		-7751           
XZ5         		-17742          
Y           		-13208          
YZ          		-36274          
YZ2         		-42125          
YZ3         		-9470           
YZ4         		349             
YZ5         		-155            
XY          		-11422          
XYZ         		-8381           
XYZ2        		13313           
XYZ3        		-3337           
XYZ4        		-3216           
XYZ5        		0               
(X2-Y2)     		1877            
(X2-Y2)Z    		1959            
(X2-Y2)Z2   		-992            
(X2-Y2)Z3   		208             
(X2-Y2)Z4   		-841            
(X2-Y2)Z5   		0               
X3          		29427           
X3Z         		-6170           
Y3          		-5255           
Y3Z         		4599            
#
# Lock Parameter
#
FIELD		-7668.481
LOCKPHASE		91.000  
LOCKPOWER		-30.000 
LOCKGAIN		128.000 
LOCKDC		-53.800 
LOCKSHIFT		7.240   
LOOPGAIN		-12.000 
LOOPTIME		0.400   
LOOPFILTER		100.000 
#
IEEE64_VERSION_CODE 1
#
# Shim currents 
#
SHIM_SETTING [1 ]  5258.85500000   
SHIM_SETTING [2 ]  -1748.00000000  
SHIM_SETTING [3 ]  -1052.49300000  
SHIM_SETTING [4 ]  0.00000000      
SHIM_SETTING [5 ]  -95.93400000    
SHIM_SETTING [6 ]  131.37600000    
SHIM_SETTING [7 ]  -1085.72200000  
SHIM_SETTING [8 ]  0.00000000      
SHIM_SETTING [9 ]  0.00000000      
SHIM_SETTING [10]  35597.17000000  
SHIM_SETTING [11]  23257.45500000  
SHIM_SETTING [12]  -9853.42300000  
SHIM_SETTING [13]  -655.67400000   
SHIM_SETTING [14]  0.00000000      
SHIM_SETTING [15]  27471.66200000  
SHIM_SETTING [16]  -3814.42500000  
SHIM_SETTING [17]  -1690.38700000  
SHIM_SETTING [18]  2110.08600000   
SHIM_SETTING [19]  -20195.25400000 
SHIM_SETTING [20]  1172.81700000   
SHIM_SETTING [21]  1943.81800000   
SHIM_SETTING [22]  -2280.44300000  
SHIM_SETTING [23]  4694.91000000   
SHIM_SETTING [24]  2195.89800000   
SHIM_SETTING [25]  1032.13000000   
SHIM_SETTING [26]  -258.57600000   
SHIM_SETTING [27]  0.00000000      
SHIM_SETTING [28]  -98730.07400000 
SHIM_SETTING [29]  -15458.41700000 
SHIM_SETTING [30]  -5038.55700000  
SHIM_SETTING [31]  5706.73500000   
SHIM_SETTING [32]  -8950.22100000  
SHIM_SETTING [33]  -6414.83300000  
SHIM_SETTING [34]  15277.49300000  
SHIM_SETTING [35]  -21753.24600000 
SHIM_SETTING [36]  -14156.77000000 
SHIM_SETTING [37]  20093.39800000  
SHIM_SETTING [38]  -6451.97200000  
SHIM_SETTING [39]  21585.85900000  
SHIM_SETTING [40]  0.00000000      
