# Supplementary material for: Diastereoselective [3 + 2] Cycloaddition between Tertiary Amine N-Oxides and Substituted Alkenes to Access 7-Azanorbornanes
Source: Org Lett. 2024 Jul 22;26(31):6546–50. doi: 10.1021/acs.orglett.4c02013 (PMC11320637; doi:10.1021/acs.orglett.4c02013)
Supplement: Supplementary file 1 — ol4c02013_si_001.zip [file ol4c02013_si_001.zip › 10ac/10ac_1H/pdata/1/auditp.txt]

##TITLE= Audit trail, TOPSPIN		Version 3.2
##JCAMPDX= 5.01
##ORIGIN= Bruker BioSpin GmbH
##OWNER= Montgomery
$$ C:/Bruker/TopSpin3.2/alex/ac-4-94/5/pdata/1/auditp.txt
##AUDIT TRAIL=  $$ (NUMBER, WHEN, WHO, WHERE, PROCESS, VERSION, WHAT)
(   1,<2023-09-20 17:39:04.561 -0400>,<Montgomery>,<NMR400_MH>,<go>,<TOPSPIN 3.2>,
      <created by zg
	started at 2023-09-20 17:38:11.884 -0400,
	POWCHK enabled, PULCHK disabled,
       configuration hash MD5:
       84 D6 C0 0A 8B 70 7E 6F 0B 4F C0 6F 87 72 20 8B
       data hash MD5: 64K
       5B EF B9 D2 F3 C6 68 6D 93 75 5D C1 6F 99 9F AF>)
(   2,<2023-09-20 17:39:05.325 -0400>,<Montgomery>,<NMR400_MH>,<proc1d>,<TOPSPIN 3.2>,
      <Start of raw data processing
       ft FT_mod = 6 PKNL = 1 SI = 64K 
       data hash MD5: 64K
       2C B3 E6 FA 1D 49 8A 0D 34 C3 7D 90 45 D0 F2 B0>)
(   3,<2023-09-20 17:39:05.684 -0400>,<Montgomery>,<NMR400_MH>,<proc1d>,<TOPSPIN 3.2>,
      <apk 
       data hash MD5: 64K
       43 3F AD F2 4C 44 8A 87 74 D1 DA EF E8 C4 43 6E>)
(   4,<2023-09-20 17:40:07.088 -0400>,<Montgomery>,<NMR400_MH>,<audit>,<TOPSPIN 3.2>,
      <user comment:
       TITLE=B) Frac 10-12
       prod 1HTITLE_END
       data hash MD5: 64K
       43 3F AD F2 4C 44 8A 87 74 D1 DA EF E8 C4 43 6E>)
(   5,<2023-09-20 17:40:07.868 -0400>,<Montgomery>,<NMR400_MH>,<audit>,<TOPSPIN 3.2>,
      <user comment:
       TITLE=B) Frac 10-12
       prod 1HTITLE_END
       data hash MD5: 64K
       43 3F AD F2 4C 44 8A 87 74 D1 DA EF E8 C4 43 6E>)
(   6,<2023-09-20 17:41:02.280 -0400>,<Montgomery>,<NMR400_MH>,<dataserver>,<TOPSPIN 3.2>,
      <new intrng file generated by interactive integration
       data hash MD5: 64K
       43 3F AD F2 4C 44 8A 87 74 D1 DA EF E8 C4 43 6E>)
##END=

$$ hash MD5
$$ D8 C3 CB 51 11 56 36 3B DB 0B 5D 03 90 E8 45 3F
