# Supplementary material for: Diastereoselective [3 + 2] Cycloaddition between Tertiary Amine N-Oxides and Substituted Alkenes to Access 7-Azanorbornanes
Source: Org Lett. 2024 Jul 22;26(31):6546–50. doi: 10.1021/acs.orglett.4c02013 (PMC11320637; doi:10.1021/acs.orglett.4c02013)
Supplement: Supplementary file 1 — ol4c02013_si_001.zip [file ol4c02013_si_001.zip › 10ac/10ac_1H/pdata/1/integrals.txt]

   Current data set:
   NAME =	ac-4-94	EXPNO =	5	PROCNO = 1
   DU   =	C:/Bruker/TopSpin3.2/alex

   Number   Integrated Region     Integral
     1      7.347      7.307         1.27608
     2      7.307      7.289         0.88161
     3      7.258      7.165         2.89192
     4      3.746      3.697         0.96990
     5      3.697      3.645         1.00000
     6      3.458      3.337         1.08321
     7      2.158      1.969         1.16145
     8      1.725      1.618         1.05322
     9      1.618      1.559         2.15136
    10      1.510      1.422         3.03169
    11      1.422      1.240         3.62497
    12      1.236      1.166         5.78167
    13      1.096      1.018         8.85096
