# Supplementary material for: Diastereoselective [3 + 2] Cycloaddition between Tertiary Amine N-Oxides and Substituted Alkenes to Access 7-Azanorbornanes
Source: Org Lett. 2024 Jul 22;26(31):6546–50. doi: 10.1021/acs.orglett.4c02013 (PMC11320637; doi:10.1021/acs.orglett.4c02013)
Supplement: Supplementary file 1 — ol4c02013_si_001.zip [file ol4c02013_si_001.zip › 10ac/10ac_1H/pdata/1/intrng]

A 1.0 #regions in PPM
# low field   high field  bias        slope
  7.347239998875115  7.307030722646492  -0.0  -0.0  # for region 1
  7.307030722646492  7.288936548343612  -0.0  -0.0  # for region 2
  7.257774359266429  7.165293023940596  -0.0  -0.0  # for region 3
  3.746236687383428  3.6971396037067352  -0.0  -0.0  # for region 4
  3.6971396037067352  3.6454584629944273  -0.0  -0.0  # for region 5
  3.4582675065510204  3.337429540431933  -0.0  -0.0  # for region 6
  2.1582634534676535  1.969461676234634  -0.0  -0.0  # for region 7
  1.7251299645213147  1.6177720911927351  -0.0  -0.0  # for region 8
  1.6177720911927351  1.5585401610804153  -0.0  -0.0  # for region 9
  1.5104142178641555  1.4215663226956756  -0.0  -0.0  # for region 10
  1.4215663226956756  1.2401685367266961  -0.0  -0.0  # for region 11
  1.2364665410946762  1.1661286240862965  -0.0  -0.0  # for region 12
  1.0957907070779167  1.018048798805497  -0.0  -0.0  # for region 13
