# Supplementary material for: Diastereoselective [3 + 2] Cycloaddition between Tertiary Amine N-Oxides and Substituted Alkenes to Access 7-Azanorbornanes
Source: Org Lett. 2024 Jul 22;26(31):6546–50. doi: 10.1021/acs.orglett.4c02013 (PMC11320637; doi:10.1021/acs.orglett.4c02013)
Supplement: Supplementary file 1 — ol4c02013_si_001.zip [file ol4c02013_si_001.zip › 10ac/10ac_1H/shimvalues]

# Wed Sep 20 17:39:04 2023
#$$PROBEID=35
#$$PROBEINFO=5 mm QNP 1H/13C/31P/19F Z-GRD Z8400/0221
#$$PICSINFO=Z8400_0221_35.par
#$$SHIMID=313232
#
# Active Shim Gradients
#
Z           		-1635           
Z2          		-4383           
Z3          		8911            
Z4          		5434            
Z5          		-3794           
Z6          		17412           
X           		-649            
XZ          		368             
XZ2         		1468            
XZ3         		-109            
Y           		-5117           
YZ          		-18005          
YZ2         		1326            
YZ3         		1577            
XY          		-1368           
XYZ         		-4352           
(X2-Y2)     		24996           
(X2-Y2)Z    		-2890           
X3          		3084            
Y3          		310             
#
# Lock Parameter
#
FIELD		5257.416
LOCKPHASE		295.600 
LOCKPOWER		-30.000 
LOCKGAIN		119.200 
LOCKDC		-75.000 
LOCKSHIFT		7.240   
LOOPGAIN		-12.000 
LOOPTIME		0.400   
LOOPFILTER		100.000 
#
IEEE64_VERSION_CODE 1
#
# Shim currents 
#
SHIM_SETTING [1 ]  -792.97500000   
SHIM_SETTING [2 ]  -2169.58500000  
SHIM_SETTING [3 ]  4687.18200000   
SHIM_SETTING [4 ]  2858.08900000   
SHIM_SETTING [5 ]  -1995.44500000  
SHIM_SETTING [6 ]  -341.39200000   
SHIM_SETTING [7 ]  193.80200000    
SHIM_SETTING [8 ]  772.21500000    
SHIM_SETTING [9 ]  13147.87700000  
SHIM_SETTING [10]  -719.52700000   
SHIM_SETTING [11]  -2691.29100000  
SHIM_SETTING [12]  -9470.38600000  
SHIM_SETTING [13]  697.39400000    
SHIM_SETTING [14]  829.50300000    
SHIM_SETTING [15]  9158.64300000   
SHIM_SETTING [16]  -1520.15200000  
SHIM_SETTING [17]  -57.50400000    
SHIM_SETTING [18]  -2289.04600000  
SHIM_SETTING [19]  1622.28100000   
SHIM_SETTING [20]  163.00900000    
