# Supplementary material for: Diastereoselective [3 + 2] Cycloaddition between Tertiary Amine N-Oxides and Substituted Alkenes to Access 7-Azanorbornanes
Source: Org Lett. 2024 Jul 22;26(31):6546–50. doi: 10.1021/acs.orglett.4c02013 (PMC11320637; doi:10.1021/acs.orglett.4c02013)
Supplement: Supplementary file 1 — ol4c02013_si_001.zip [file ol4c02013_si_001.zip › 10ba/10ba_13C/pdata/1/auditp.txt]

##TITLE= Audit trail, TopSpin 3.6.2
##JCAMPDX= 5.01
##ORIGIN= Bruker BioSpin GmbH
##OWNER= montgomery
$$ C:/Bruker/TopSpin3.6.2/alex/ac-4-57/8/pdata/1/auditp.txt
##AUDIT TRAIL=  $$ (NUMBER, WHEN, WHO, WHERE, PROCESS, VERSION, WHAT)
(   1,<2023-08-02 16:35:02.137 -0400>,<montgomery>,<NMR500-MH>,<go4>,<TopSpin 3.6.2>,
      <created by zg
	started at 2023-08-02 15:41:00.191 -0400,
	POWCHK enabled, PULCHK disabled,
       configuration hash MD5:
       70 2F 4F F7 BD 54 C4 23 1D 84 48 8F 25 12 1B F6
       data hash MD5: 64K
       95 51 6D 35 2B A8 E2 B6 07 FD 71 73 F1 D8 4C B2>)
(   2,<2023-08-02 16:35:02.730 -0400>,<montgomery>,<NMR500-MH>,<proc1d>,<TopSpin 3.6.2>,
      <Start of raw data processing
       ft FT_mod = 6 PKNL = 1 SI = 32K 
       data hash MD5: 32K
       EC CA F7 F4 76 EC E4 B0 75 57 8A F4 81 D4 5F BB>)
(   3,<2023-08-02 16:35:03.480 -0400>,<montgomery>,<NMR500-MH>,<proc1d>,<TopSpin 3.6.2>,
      <apk 
       data hash MD5: 32K
       61 C8 64 CF E1 35 A9 A7 5D 8E 7C C8 F7 78 72 BE>)
##END=

$$ hash MD5
$$ 82 78 4F 65 98 F9 6A EC BF 79 44 FE 0E 64 6E AE
