# Supplementary material for: Diastereoselective [3 + 2] Cycloaddition between Tertiary Amine N-Oxides and Substituted Alkenes to Access 7-Azanorbornanes
Source: Org Lett. 2024 Jul 22;26(31):6546–50. doi: 10.1021/acs.orglett.4c02013 (PMC11320637; doi:10.1021/acs.orglett.4c02013)
Supplement: Supplementary file 1 — ol4c02013_si_001.zip [file ol4c02013_si_001.zip › 10ba/10ba_13C/pdata/1/outd]

##TITLE= Parameter file, TopSpin 3.6.2
##JCAMPDX= 5.0
##DATATYPE= Parameter Values
##NPOINTS= 1	$$ modification sequence number
##ORIGIN= Bruker BioSpin GmbH
##OWNER= montgomery
$$ 2023-08-02 15:39:29.462 -0400  montgomery@NMR500-MH
$$ C:\Bruker\TopSpin3.6.2\alex/ac-4-57/8/pdata/1/outd
$$ process C:\Bruker\TopSpin3.6.2\prog\mod\edparproc.exe
##$CURPLOT= <>
##$CURPRIN= <$>
##$DFORMAT= <normdp>
##$LAYOUT= <+/1D_X.xwp>
##$LFORMAT= <normlp>
##$PFORMAT= <normpl>
##END=
