# Supplementary material for: Diastereoselective [3 + 2] Cycloaddition between Tertiary Amine N-Oxides and Substituted Alkenes to Access 7-Azanorbornanes
Source: Org Lett. 2024 Jul 22;26(31):6546–50. doi: 10.1021/acs.orglett.4c02013 (PMC11320637; doi:10.1021/acs.orglett.4c02013)
Supplement: Supplementary file 1 — ol4c02013_si_001.zip [file ol4c02013_si_001.zip › 10ba/10ba_13C/shimvalues]

# Wed Aug 02 16:35:01 2023
#$$PROBEIDENTIFIER=Z856901_0033
#$$PROBENAME=PA TXI 500S2 H-C/N-D-05 Z BTO
#$$SHIMID=302923
#
# Active Shim Gradients
#
Z           		10570           
Z2          		-523            
Z3          		-1298           
Z4          		-3799           
Z5          		1077            
Z6          		-1086           
X           		1987            
XZ          		16478           
XZ2         		14423           
XZ3         		5114            
XZ4         		-6706           
XZ5         		-10251          
Y           		-13097          
YZ          		-36325          
YZ2         		-41550          
YZ3         		-8397           
YZ4         		-1451           
YZ5         		-10377          
XY          		-11366          
XYZ         		-8476           
XYZ2        		12747           
XYZ3        		-4021           
XYZ4        		-4159           
XYZ5        		0               
(X2-Y2)     		2037            
(X2-Y2)Z    		1855            
(X2-Y2)Z2   		-2034           
(X2-Y2)Z3   		1055            
(X2-Y2)Z4   		1530            
(X2-Y2)Z5   		0               
X3          		28822           
X3Z         		-6006           
Y3          		-4992           
Y3Z         		3643            
#
# Lock Parameter
#
FIELD		-5668.117
LOCKPHASE		91.000  
LOCKPOWER		-30.000 
LOCKGAIN		122.000 
LOCKDC		-53.800 
LOCKSHIFT		7.240   
LOOPGAIN		-12.000 
LOOPTIME		0.400   
LOOPFILTER		100.000 
#
IEEE64_VERSION_CODE 1
#
# Shim currents 
#
SHIM_SETTING [1 ]  5126.45000000   
SHIM_SETTING [2 ]  -523.00000000   
SHIM_SETTING [3 ]  -1298.46000000  
SHIM_SETTING [4 ]  0.00000000      
SHIM_SETTING [5 ]  -3798.69500000  
SHIM_SETTING [6 ]  1077.49800000   
SHIM_SETTING [7 ]  -1085.72200000  
SHIM_SETTING [8 ]  0.00000000      
SHIM_SETTING [9 ]  0.00000000      
SHIM_SETTING [10]  34827.67700000  
SHIM_SETTING [11]  22815.54500000  
SHIM_SETTING [12]  -8635.15400000  
SHIM_SETTING [13]  -1349.19000000  
SHIM_SETTING [14]  0.00000000      
SHIM_SETTING [15]  29683.05100000  
SHIM_SETTING [16]  -5403.07300000  
SHIM_SETTING [17]  -131.94300000   
SHIM_SETTING [18]  -1110.01300000  
SHIM_SETTING [19]  -12323.75100000 
SHIM_SETTING [20]  -4886.88600000  
SHIM_SETTING [21]  2627.13200000   
SHIM_SETTING [22]  -2640.03100000  
SHIM_SETTING [23]  2636.78000000   
SHIM_SETTING [24]  1355.60400000   
SHIM_SETTING [25]  3897.01100000   
SHIM_SETTING [26]  959.01000000    
SHIM_SETTING [27]  0.00000000      
SHIM_SETTING [28]  -101778.88200000
SHIM_SETTING [29]  -16673.93200000 
SHIM_SETTING [30]  -4842.59300000  
SHIM_SETTING [31]  3865.77200000   
SHIM_SETTING [32]  -6740.05800000  
SHIM_SETTING [33]  -7983.02000000  
SHIM_SETTING [34]  14910.13200000  
SHIM_SETTING [35]  -19973.36600000 
SHIM_SETTING [36]  -13109.01100000 
SHIM_SETTING [37]  28058.97800000  
SHIM_SETTING [38]  -17432.82900000 
SHIM_SETTING [39]  26505.02500000  
SHIM_SETTING [40]  0.00000000      
