# Supplementary material for: Diastereoselective [3 + 2] Cycloaddition between Tertiary Amine N-Oxides and Substituted Alkenes to Access 7-Azanorbornanes
Source: Org Lett. 2024 Jul 22;26(31):6546–50. doi: 10.1021/acs.orglett.4c02013 (PMC11320637; doi:10.1021/acs.orglett.4c02013)
Supplement: Supplementary file 1 — ol4c02013_si_001.zip [file ol4c02013_si_001.zip › 10ba/10ba_1H/audita.txt]

##TITLE= Audit trail, TopSpin 3.6.2
##JCAMPDX= 5.01
##ORIGIN= Bruker BioSpin GmbH
##OWNER= montgomery
$$ C:/Bruker/TopSpin3.6.2/alex/ac-4-57/7/audita.txt
##AUDIT TRAIL=  $$ (NUMBER, WHEN, WHO, WHERE, PROCESS, VERSION, WHAT)
(   1,<2023-08-02 15:38:46.685 -0400>,<montgomery>,<NMR500-MH>,<go4>,<TopSpin 3.6.2>,
      <created by zg
	started at 2023-08-02 15:38:00.992 -0400,
	POWCHK enabled, PULCHK disabled,
       configuration hash MD5:
       70 2F 4F F7 BD 54 C4 23 1D 84 48 8F 25 12 1B F6
       data hash MD5: 64K
       46 47 13 28 D1 DD 74 E0 4B 82 14 78 FB C6 4F 01>)
##END=

$$ hash MD5
$$ 02 C4 77 D7 B2 F3 BF ED 65 F3 FF 8E 8B BA EA 09
